# Supplementary material for: Preserving morphology while extracting DNA: a non-destructive field-to-museum protocol for slide-mounted specimens
Source: Biodivers Data J. 2024 Jun 7;12:e119448. doi: 10.3897/BDJ.12.e119448 (PMC11179092; doi:10.3897/BDJ.12.e119448)
Supplement: Supplementary material 1 — Specimen Collection Data [file bdj-12-e119448-s001.xlsx]

## Sheet: Sheet1
Collection_Identifier	Sample_ID	Family	Genus Name	Subgenus name	Species Name	Author	Determined by	Date det.	Country	Area/State	City	Locality	Latitude	Longitude	Altitude (m.a.s.l.)	Collection date	Sex	Collector	Specimens	Notes	Geographic region
ZFMK-DIP-00081987	ZFMK-TIS-2629675	Psychodidae	Trichomyia		urbica	Haliday in Curtis, 1839	Jaume-Schinkel, Santiago	2021-07-26	Germany	Rheinland-Pflaz	Niederzissen,	Bausenberg, MF7B	50.4654	7.2259	291	2013-07-11/2013-07-25	male	Rulik, Björn et al.	1	Malaise trap	Palearctic
ZFMK-DIP-00081988	ZFMK-TIS-2629676	Psychodidae	Lepiseodina		rothschildi	(Eaton, 1913)	Jaume-Schinkel, Santiago	2021-07-26	Germany	Rheinland-Pflaz	Niederzissen,	Bausenberg, MF7B	50.4654	7.2259	291	2013-07-11/2013-07-25	male	Rulik, Björn et al.	1	Malaise trap	Palearctic
ZFMK-DIP-00081989	ZFMK-TIS-2629677	Psychodidae	Ulomyia		cognata	(Eaton, 1893)	Jaume-Schinkel, Santiago	2021-07-26	Germany	Rheinland-Pflaz	Niederzissen,	Bausenberg, MF7B	50.4654	7.2259	291	2013-07-11/2013-07-25	male	Rulik, Björn et al.	1	Malaise trap	Palearctic
ZFMK-DIP-00081990	ZFMK-TIS-2629678	Psychodidae	Trichomyia		urbica	Haliday in Curtis, 1839	Jaume-Schinkel, Santiago	2021-07-26	Germany	Rheinland-Pflaz	Niederzissen,	Bausenberg, MF7B	50.4654	7.2259	291	2013-07-11/2013-07-25	male	Rulik, Björn et al.	1	Malaise trap	Palearctic
ZFMK-DIP-00081991	ZFMK-TIS-2629679	Psychodidae	Trichomyia		urbica	Haliday in Curtis, 1839	Jaume-Schinkel, Santiago	2021-07-26	Germany	Rheinland-Pflaz	Niederzissen,	Bausenberg, MF7B	50.4654	7.2259	291	2013-07-11/2013-07-25	male	Rulik, Björn et al.	1	Malaise trap	Palearctic
ZFMK-DIP-00081992	ZFMK-TIS-2629680	Psychodidae	Lepiseodina		rothschildi	(Eaton, 1913)	Jaume-Schinkel, Santiago	2021-07-26	Germany	Rheinland-Pflaz	Niederzissen,	Bausenberg, MF7B	50.4654	7.2259	291	2013-07-11/2013-07-25	male	Rulik, Björn et al.	1	Malaise trap	Palearctic
ZFMK-DIP-00081993	ZFMK-TIS-2629681	Psychodidae	Telmatoscopus		advena	(Eaton, 1893)	Jaume-Schinkel, Santiago	2021-07-26	Germany	Rheinland-Pflaz	Niederzissen,	Bausenberg, MF7B	50.4654	7.2259	291	2013-07-11/2013-07-25	male	Rulik, Björn et al.	1	Malaise trap	Palearctic
ZFMK-DIP-00081994	ZFMK-TIS-2629682	Psychodidae	Lepiseodina		tristis	(Meigen, 1830)	Jaume-Schinkel, Santiago	2021-07-26	Germany	Rheinland-Pflaz	Niederzissen,	Bausenberg, MF7B	50.4654	7.2259	291	2013-07-11/2013-07-25	male	Rulik, Björn et al.	1	Malaise trap	Palearctic
ZFMK-DIP-00081995	ZFMK-TIS-2629683	Psychodidae	Philosepedon		humeralis	(Meigen, 1818)	Jaume-Schinkel, Santiago	2021-07-26	Germany	Rheinland-Pflaz	Niederzissen,	Bausenberg, MF7B	50.4654	7.2259	291	2013-07-11/2013-07-25	male	Rulik, Björn et al.	1	Malaise trap	Palearctic
ZFMK-DIP-00081996	ZFMK-TIS-2629684	Psychodidae	Psychoda		cinerea	Banks, 1894	Jaume-Schinkel, Santiago	2021-07-26	Germany	Rheinland-Pflaz	Niederzissen,	Bausenberg, MF7B	50.4654	7.2259	291	2013-07-11/2013-07-25	male	Rulik, Björn et al.	1	Malaise trap	Palearctic
ZFMK-DIP-00081997	ZFMK-TIS-2629685	Psychodidae	Psychoda		cinerea	Banks, 1894	Jaume-Schinkel, Santiago	2021-07-26	Germany	Rheinland-Pflaz	Niederzissen,	Bausenberg, MF7B	50.4654	7.2259	291	2013-07-11/2013-07-25	male	Rulik, Björn et al.	1	Malaise trap	Palearctic
ZFMK-DIP-00081998	ZFMK-TIS-2629686	Psychodidae	Peripsychoda		auriculata	(Haliday, 1839)	Jaume-Schinkel, Santiago	2021-07-26	Germany	Sachsen	Dresden Klotzsche	Dresdner Heide Prießnitz loop SW Meschwitzruhe	51.1031	13.7908	168	2020-07-30/2020-08-6	male	Reimann, André;Kallweit, Uwe;Nielsen, Frauke	1	Malaise trap	Palearctic
ZFMK-DIP-00081999	ZFMK-TIS-2629687	Psychodidae	Pneumia		trivialis	(Eaton, 1893)	Jaume-Schinkel, Santiago	2021-07-29	Germany	Sachsen	Dresden Klotzsche	Dresdner Heide Prießnitz loop SW Meschwitzruhe	51.1031	13.7908	168	2020-07-30/2020-08-6	male	Reimann, André;Kallweit, Uwe;Nielsen, Frauke	1	Malaise trap	Palearctic
ZFMK-DIP-00082000	ZFMK-TIS-2629688	Psychodidae	Clytocerus		ocellaris	(Meigen, 1804)	Jaume-Schinkel, Santiago	2021-07-29	Germany	Sachsen	Dresden Klotzsche	Dresdner Heide Prießnitz loop SW Meschwitzruhe	51.1031	13.7908	168	2020-07-30/2020-08-6	male	Reimann, André;Kallweit, Uwe;Nielsen, Frauke	1	Malaise trap	Palearctic
ZFMK-DIP-00082001	ZFMK-TIS-2629689	Psychodidae	Pneumia		trivialis	(Eaton, 1893)	Jaume-Schinkel, Santiago	2021-07-29	Germany	Sachsen	Dresden Klotzsche	Dresdner Heide Prießnitz loop SW Meschwitzruhe	51.1031	13.7908	168	2020-07-30/2020-08-6	male	Reimann, André;Kallweit, Uwe;Nielsen, Frauke	1	Malaise trap	Palearctic
ZFMK-DIP-00082002	ZFMK-TIS-2629690	Psychodidae	Pneumia		trivialis	(Eaton, 1893)	Jaume-Schinkel, Santiago	2021-07-29	Germany	Sachsen	Dresden Klotzsche	Dresdner Heide Prießnitz loop SW Meschwitzruhe	51.1031	13.7908	168	2020-07-30/2020-08-6	male	Reimann, André;Kallweit, Uwe;Nielsen, Frauke	1	Malaise trap	Palearctic
ZFMK-DIP-00082003	ZFMK-TIS-2629691	Psychodidae	Pneumia		trivialis	(Eaton, 1893)	Jaume-Schinkel, Santiago	2021-07-29	Germany	Sachsen	Dresden Klotzsche	Dresdner Heide Prießnitz loop SW Meschwitzruhe	51.1031	13.7908	168	2020-07-30/2020-08-6	male	Reimann, André;Kallweit, Uwe;Nielsen, Frauke	1	Malaise trap	Palearctic
ZFMK-DIP-00082004	ZFMK-TIS-2629692	Psychodidae	Peripsychoda		auriculata	(Haliday, 1839)	Jaume-Schinkel, Santiago	2021-07-29	Germany	Sachsen	Dresden Klotzsche	Dresdner Heide Prießnitz loop SW Meschwitzruhe	51.1031	13.7908	168	2020-07-30/2020-08-6	male	Reimann, André;Kallweit, Uwe;Nielsen, Frauke	1	Malaise trap	Palearctic
ZFMK-DIP-00082005	ZFMK-TIS-2629693	Psychodidae	Peripsychoda		auriculata	(Haliday, 1839)	Jaume-Schinkel, Santiago	2021-07-29	Germany	Sachsen	Dresden Klotzsche	Dresdner Heide Prießnitz loop SW Meschwitzruhe	51.1031	13.7908	168	2020-07-30/2020-08-6	male	Reimann, André;Kallweit, Uwe;Nielsen, Frauke	1	Malaise trap	Palearctic
ZFMK-DIP-00082006	ZFMK-TIS-2629694	Psychodidae	Pneumia		trivialis	(Eaton, 1893)	Jaume-Schinkel, Santiago	2021-07-29	Germany	Sachsen	Dresden Klotzsche	Dresdner Heide Prießnitz loop SW Meschwitzruhe	51.1031	13.7908	168	2020-07-30/2020-08-6	male	Reimann, André;Kallweit, Uwe;Nielsen, Frauke	1	Malaise trap	Palearctic
ZFMK-DIP-00082007	ZFMK-TIS-2629695	Psychodidae	Pneumia		trivialis	(Eaton, 1893)	Jaume-Schinkel, Santiago	2021-07-29	Germany	Sachsen	Dresden Klotzsche	Dresdner Heide Prießnitz loop SW Meschwitzruhe	51.1031	13.7908	168	2020-07-30/2020-08-6	male	Reimann, André;Kallweit, Uwe;Nielsen, Frauke	1	Malaise trap	Palearctic
ZFMK-DIP-00082008	ZFMK-TIS-2629696	Psychodidae	Pneumia		trivialis	(Eaton, 1893)	Jaume-Schinkel, Santiago	2021-07-29	Germany	Nordrhein-Westfalen	Delbrück	Nature reserve Erdgarten-Lauerwiesen	51.7989	8.65816		2021-04-13/2021-04-26	male	GBOL III	1	Malaise trap	Palearctic
ZFMK-DIP-00082009	ZFMK-TIS-2629697	Psychodidae	Pneumia		trivialis	(Eaton, 1893)	Jaume-Schinkel, Santiago	2021-07-29	Germany	Nordrhein-Westfalen	Delbrück	Nature reserve Erdgarten-Lauerwiesen	51.7989	8.65816		2021-04-13/2021-04-26	male	GBOL III	1	Malaise trap	Palearctic
ZFMK-DIP-00082010	ZFMK-TIS-2629698	Psychodidae	Pneumia		trivialis	(Eaton, 1893)	Jaume-Schinkel, Santiago	2021-07-29	Germany	Nordrhein-Westfalen	Delbrück	Nature reserve Erdgarten-Lauerwiesen	51.7989	8.65816		2021-04-13/2021-04-26	male	GBOL III	1	Malaise trap	Palearctic
ZFMK-DIP-00082011	ZFMK-TIS-2629699	Psychodidae	Pneumia		trivialis	(Eaton, 1893)	Jaume-Schinkel, Santiago	2021-07-29	Germany	Nordrhein-Westfalen	Delbrück	Nature reserve Erdgarten-Lauerwiesen	51.7989	8.65816		2021-04-13/2021-04-26	male	GBOL III	1	Malaise trap	Palearctic
ZFMK-DIP-00082012	ZFMK-TIS-2629700	Psychodidae	Pneumia		trivialis	(Eaton, 1893)	Jaume-Schinkel, Santiago	2021-07-29	Germany	Nordrhein-Westfalen	Delbrück	Nature reserve Erdgarten-Lauerwiesen	51.7989	8.65816		2021-04-13/2021-04-26	male	GBOL III	1	Malaise trap	Palearctic
ZFMK-DIP-00082013	ZFMK-TIS-2629701	Psychodidae	Pneumia		trivialis	(Eaton, 1893)	Jaume-Schinkel, Santiago	2021-07-29	Germany	Nordrhein-Westfalen	Delbrück	Nature reserve Erdgarten-Lauerwiesen	51.7989	8.65816		2021-04-13/2021-04-26	male	GBOL III	1	Malaise trap	Palearctic
ZFMK-DIP-00082014	ZFMK-TIS-2629702	Psychodidae	Pneumia		trivialis	(Eaton, 1893)	Jaume-Schinkel, Santiago	2021-07-29	Germany	Nordrhein-Westfalen	Delbrück	Nature reserve Erdgarten-Lauerwiesen	51.7989	8.65816		2021-04-13/2021-04-26	female	GBOL III	1	Malaise trap	Palearctic
ZFMK-DIP-00082015	ZFMK-TIS-2629703	Psychodidae	Pneumia		trivialis	(Eaton, 1893)	Jaume-Schinkel, Santiago	2021-07-29	Germany	Nordrhein-Westfalen	Delbrück	Nature reserve Erdgarten-Lauerwiesen	51.7989	8.65816		2021-04-13/2021-04-26	female	GBOL III	1	Malaise trap	Palearctic
ZFMK-DIP-00082016	ZFMK-TIS-2629704	Psychodidae	Pneumia		trivialis	(Eaton, 1893)	Jaume-Schinkel, Santiago	2021-07-29	Germany	Nordrhein-Westfalen	Delbrück	Nature reserve Erdgarten-Lauerwiesen	51.7989	8.65816		2021-04-13/2021-04-26	male	GBOL III	1	Malaise trap	Palearctic
ZFMK-DIP-00082017	ZFMK-TIS-2629705	Psychodidae	Pneumia		trivialis	(Eaton, 1893)	Jaume-Schinkel, Santiago	2021-07-29	Germany	Nordrhein-Westfalen	Delbrück	Nature reserve Erdgarten-Lauerwiesen	51.7989	8.65816		2021-04-13/2021-04-26	male	GBOL III	1	Malaise trap	Palearctic
ZFMK-DIP-00082018	ZFMK-TIS-2629706	Psychodidae	Lepiseodina		rothschildi	(Eaton, 1913)	Jaume-Schinkel, Santiago	2021-07-29	Germany	Rheinland-Pflaz	Kreis Ahrweiler, Heppingen-Gimmingen	altes Burggelände	50.5517	7.17227	271	2013-05-29/2013-06-13	male	Rulik, Björn et al.	1	Malaise trap	Palearctic
ZFMK-DIP-00082019	ZFMK-TIS-2629707	Psychodidae	Philosepedon		humeralis	(Meigen, 1818)	Jaume-Schinkel, Santiago	2021-07-29	Germany	Rheinland-Pflaz	Kreis Ahrweiler, Heppingen-Gimmingen	altes Burggelände	50.5517	7.17227	271	2013-05-29/2013-06-13	male	Rulik, Björn et al.	1	Malaise trap	Palearctic
ZFMK-DIP-00082020	ZFMK-TIS-2629708	Psychodidae	Lepiseodina		tristis	(Meigen, 1830)	Jaume-Schinkel, Santiago	2021-07-29	Germany	Rheinland-Pflaz	Kreis Ahrweiler, Heppingen-Gimmingen	altes Burggelände	50.5517	7.17227	271	2013-05-29/2013-06-13	male	Rulik, Björn et al.	1	Malaise trap	Palearctic
ZFMK-DIP-00082021	ZFMK-TIS-2629709	Psychodidae	Trichomyia		urbica	Haliday in Curtis, 1839	Jaume-Schinkel, Santiago	2021-07-29	Germany	Rheinland-Pflaz	Kreis Ahrweiler, Heppingen-Gimmingen	altes Burggelände	50.5517	7.17227	271	2013-05-29/2013-06-13	male	Rulik, Björn et al.	1	Malaise trap	Palearctic
ZFMK-DIP-00082022	ZFMK-TIS-2629710	Psychodidae	Lepiseodina		rothschildi	(Eaton, 1913)	Jaume-Schinkel, Santiago	2021-07-29	Germany	Rheinland-Pflaz	Kreis Ahrweiler, Heppingen-Gimmingen	altes Burggelände	50.5517	7.17227	271	2013-05-29/2013-06-13	male	Rulik, Björn et al.	1	Malaise trap	Palearctic
ZFMK-DIP-00082023	ZFMK-TIS-2629711	Psychodidae	Psychoda		phalenoides	(Linnaeus, 1758)	Jaume-Schinkel, Santiago	2021-07-29	Germany	Rheinland-Pflaz	Kreis Ahrweiler, Heppingen-Gimmingen	altes Burggelände	50.5517	7.17227	271	2013-05-29/2013-06-13	male	Rulik, Björn et al.	1	Malaise trap	Palearctic
ZFMK-DIP-00082024	ZFMK-TIS-2629712	Psychodidae	Lepiseodina		tristis	(Meigen, 1830)	Jaume-Schinkel, Santiago	2021-07-29	Germany	Rheinland-Pflaz	Kreis Ahrweiler, Heppingen-Gimmingen	altes Burggelände	50.5517	7.17227	271	2013-05-29/2013-06-13	male	Rulik, Björn et al.	1	Malaise trap	Palearctic
ZFMK-DIP-00082025	ZFMK-TIS-2629713	Psychodidae	Seoda		morula	(Eaton, 1893)	Jaume-Schinkel, Santiago	2021-07-29	Germany	Rheinland-Pflaz	Kreis Ahrweiler, Heppingen-Gimmingen	altes Burggelände	50.5517	7.17227	271	2013-05-29/2013-06-13	male	Rulik, Björn et al.	1	Malaise trap	Palearctic
ZFMK-DIP-00082026	ZFMK-TIS-2629714	Psychodidae	Lepiseodina		rothschildi	(Eaton, 1913)	Jaume-Schinkel, Santiago	2021-07-29	Germany	Rheinland-Pflaz	Kreis Ahrweiler, Heppingen-Gimmingen	altes Burggelände	50.5517	7.17227	271	2013-05-29/2013-06-13	male	Rulik, Björn et al.	1	Malaise trap	Palearctic
ZFMK-DIP-00082027	ZFMK-TIS-2629715	Psychodidae	Telmatoscopus		advena	(Eaton, 1893)	Jaume-Schinkel, Santiago	2021-07-29	Germany	Rheinland-Pflaz	Kreis Ahrweiler, Heppingen-Gimmingen	altes Burggelände	50.5517	7.17227	271	2013-05-29/2013-06-13	male	Rulik, Björn et al.	1	Malaise trap	Palearctic
ZFMK-DIP-00082028	ZFMK-TIS-2629716	Psychodidae	Philosepedon		humeralis	(Meigen, 1818)	Jaume-Schinkel, Santiago	2021-07-29	Germany	Rheinland-Pflaz	Kreis Ahrweiler, Heppingen-Gimmingen	altes Burggelände	50.5517	7.17227	271	2013-05-29/2013-06-13	male	Rulik, Björn et al.	1	Malaise trap	Palearctic
ZFMK-DIP-00082029	ZFMK-TIS-2629717	Psychodidae	Pneumia		trivialis	(Eaton, 1893)	Jaume-Schinkel, Santiago	2021-07-29	Germany	Sachsen	Dresden Klotzsche	Dresdner Heide Prießnitz loop SW Meschwitzruhe	51.1031	13.7908	168	2020-07-30/2020-08-6	male	Reimann, André;Kallweit, Uwe;Nielsen, Frauke	1	Malaise trap	Palearctic
ZFMK-DIP-00082030	ZFMK-TIS-2629718	Psychodidae	Peripsychoda		auriculata	(Haliday, 1839)	Jaume-Schinkel, Santiago	2021-07-29	Germany	Sachsen	Dresden Klotzsche	Dresdner Heide Prießnitz loop SW Meschwitzruhe	51.1031	13.7908	168	2020-07-30/2020-08-6	male	Reimann, André;Kallweit, Uwe;Nielsen, Frauke	1	Malaise trap	Palearctic
ZFMK-DIP-00082031	ZFMK-TIS-2629719	Psychodidae	Pneumia		trivialis	(Eaton, 1893)	Jaume-Schinkel, Santiago	2021-07-29	Germany	Sachsen	Dresden Klotzsche	Dresdner Heide Prießnitz loop SW Meschwitzruhe	51.1031	13.7908	168	2020-07-30/2020-08-6	male	Reimann, André;Kallweit, Uwe;Nielsen, Frauke	1	Malaise trap	Palearctic
ZFMK-DIP-00082032	ZFMK-TIS-2629720	Psychodidae	Pneumia		trivialis	(Eaton, 1893)	Jaume-Schinkel, Santiago	2021-07-29	Germany	Sachsen	Dresden Klotzsche	Dresdner Heide Prießnitz loop SW Meschwitzruhe	51.1031	13.7908	168	2020-07-30/2020-08-6	male	Reimann, André;Kallweit, Uwe;Nielsen, Frauke	1	Malaise trap	Palearctic
ZFMK-DIP-00082033	ZFMK-TIS-2629721	Psychodidae	Pneumia		trivialis	(Eaton, 1893)	Jaume-Schinkel, Santiago	2021-07-29	Germany	Sachsen	Dresden Klotzsche	Dresdner Heide Prießnitz loop SW Meschwitzruhe	51.1031	13.7908	168	2020-07-30/2020-08-6	male	Reimann, André;Kallweit, Uwe;Nielsen, Frauke	1	Malaise trap	Palearctic
ZFMK-DIP-00082034	ZFMK-TIS-2629722	Psychodidae	Pneumia		trivialis	(Eaton, 1893)	Jaume-Schinkel, Santiago	2021-07-29	Germany	Sachsen	Dresden Klotzsche	Dresdner Heide Prießnitz loop SW Meschwitzruhe	51.1031	13.7908	168	2020-07-30/2020-08-6	male	Reimann, André;Kallweit, Uwe;Nielsen, Frauke	1	Malaise trap	Palearctic
ZFMK-DIP-00082035	ZFMK-TIS-2629723	Psychodidae	Pneumia		trivialis	(Eaton, 1893)	Jaume-Schinkel, Santiago	2021-07-29	Germany	Sachsen	Dresden Klotzsche	Dresdner Heide Prießnitz loop SW Meschwitzruhe	51.1031	13.7908	168	2020-07-30/2020-08-6	male	Reimann, André;Kallweit, Uwe;Nielsen, Frauke	1	Malaise trap	Palearctic
ZFMK-DIP-00082036	ZFMK-TIS-2629724	Psychodidae	Pneumia		trivialis	(Eaton, 1893)	Jaume-Schinkel, Santiago	2021-07-29	Germany	Sachsen	Dresden Klotzsche	Dresdner Heide Prießnitz loop SW Meschwitzruhe	51.1031	13.7908	168	2020-07-30/2020-08-6	male	Reimann, André;Kallweit, Uwe;Nielsen, Frauke	1	Malaise trap	Palearctic
ZFMK-DIP-00082037	ZFMK-TIS-2629725	Psychodidae	Pneumia		trivialis	(Eaton, 1893)	Jaume-Schinkel, Santiago	2021-07-29	Germany	Sachsen	Dresden Klotzsche	Dresdner Heide Prießnitz loop SW Meschwitzruhe	51.1031	13.7908	168	2020-07-30/2020-08-6	male	Reimann, André;Kallweit, Uwe;Nielsen, Frauke	1	Malaise trap	Palearctic
ZFMK-DIP-00082038	ZFMK-TIS-2629726	Psychodidae	Paramormia		polyascoidea	(Krek, 1970)	Jaume-Schinkel, Santiago	2021-07-29	Germany	Sachsen	Dresden Klotzsche	Dresdner Heide Prießnitz loop SW Meschwitzruhe	51.1031	13.7908	168	2020-07-30/2020-08-6	male	Reimann, André;Kallweit, Uwe;Nielsen, Frauke	1	Malaise trap	Palearctic
ZFMK-DIP-00082039	ZFMK-TIS-2629727	Psychodidae	Pneumia		trivialis	(Eaton, 1893)	Jaume-Schinkel, Santiago	2021-07-29	Germany	Hessen	Giessen	Botanical Garden	50.5862	8.6797		2021-06-17/2021-07-26	male	GBOL III	1	Malaise trap	Palearctic
ZFMK-DIP-00082040	ZFMK-TIS-2629728	Psychodidae	Pneumia		trivialis	(Eaton, 1893)	Jaume-Schinkel, Santiago	2021-07-29	Germany	Hessen	Giessen	Botanical Garden	50.5862	8.6797		2021-06-17/2021-07-26	male	GBOL III	1	Malaise trap	Palearctic
ZFMK-DIP-00082041	ZFMK-TIS-2629729	Psychodidae	Pneumia		trivialis	(Eaton, 1893)	Jaume-Schinkel, Santiago	2021-07-29	Germany	Hessen	Giessen	Botanical Garden	50.5862	8.6797		2021-06-17/2021-07-26	male	GBOL III	1	Malaise trap	Palearctic
ZFMK-DIP-00082042	ZFMK-TIS-2629730	Psychodidae	Pneumia		trivialis	(Eaton, 1893)	Jaume-Schinkel, Santiago	2021-07-29	Germany	Hessen	Giessen	Botanical Garden	50.5862	8.6797		2021-06-17/2021-07-26	male	GBOL III	1	Malaise trap	Palearctic
ZFMK-DIP-00082043	ZFMK-TIS-2629731	Psychodidae	Pneumia		trivialis	(Eaton, 1893)	Jaume-Schinkel, Santiago	2021-07-29	Germany	Hessen	Giessen	Botanical Garden	50.5862	8.6797		2021-06-17/2021-07-26	male	GBOL III	1	Malaise trap	Palearctic
ZFMK-DIP-00082044	ZFMK-TIS-2629732	Psychodidae	Pneumia		trivialis	(Eaton, 1893)	Jaume-Schinkel, Santiago	2021-07-29	Germany	Hessen	Giessen	Botanical Garden	50.5862	8.6797		2021-06-17/2021-07-26	male	GBOL III	1	Malaise trap	Palearctic
ZFMK-DIP-00082045	ZFMK-TIS-2629733	Psychodidae	Pneumia		trivialis	(Eaton, 1893)	Jaume-Schinkel, Santiago	2021-07-29	Germany	Hessen	Giessen	Botanical Garden	50.5862	8.6797		2021-06-17/2021-07-26	male	GBOL III	1	Malaise trap	Palearctic
ZFMK-DIP-00082046	ZFMK-TIS-2629734	Psychodidae	Pneumia		trivialis	(Eaton, 1893)	Jaume-Schinkel, Santiago	2021-07-29	Germany	Hessen	Giessen	Botanical Garden	50.5862	8.6797		2021-06-17/2021-07-26	male	GBOL III	1	Malaise trap	Palearctic
ZFMK-DIP-00082047	ZFMK-TIS-2629735	Psychodidae	Pneumia		trivialis	(Eaton, 1893)	Jaume-Schinkel, Santiago	2021-07-29	Germany	Hessen	Giessen	Botanical Garden	50.5862	8.6797		2021-06-17/2021-07-26	male	GBOL III	1	Malaise trap	Palearctic
ZFMK-DIP-00082048	ZFMK-TIS-2629736	Psychodidae	Pneumia		trivialis	(Eaton, 1893)	Jaume-Schinkel, Santiago	2021-07-29	Germany	Hessen	Giessen	Botanical Garden	50.5862	8.6797		2021-06-17/2021-07-26	male	GBOL III	1	Malaise trap	Palearctic
ZFMK-DIP-00082049	ZFMK-TIS-2629737	Psychodidae	Lepiseodina		tristis	(Meigen, 1830)	Jaume-Schinkel, Santiago	2021-07-29	Germany	Rheinland-Pflaz	Kreis Ahrweiler, Heppingen-Gimmingen	altes Burggelände	50.5517	7.17227	271	2013-05-29/2013-06-13	male	Rulik, Björn et al.	1	Malaise trap	Palearctic
ZFMK-DIP-00082050	ZFMK-TIS-2629738	Psychodidae	Lepiseodina		rothschildi	(Eaton, 1913)	Jaume-Schinkel, Santiago	2021-07-29	Germany	Rheinland-Pflaz	Kreis Ahrweiler, Heppingen-Gimmingen	altes Burggelände	50.5517	7.17227	271	2013-05-29/2013-06-13	male	Rulik, Björn et al.	1	Malaise trap	Palearctic
ZFMK-DIP-00082051	ZFMK-TIS-2629739	Psychodidae	Telmatoscopus		advena	(Eaton, 1893)	Jaume-Schinkel, Santiago	2021-07-29	Germany	Rheinland-Pflaz	Kreis Ahrweiler, Heppingen-Gimmingen	altes Burggelände	50.5517	7.17227	271	2013-05-29/2013-06-13	male	Rulik, Björn et al.	1	Malaise trap	Palearctic
ZFMK-DIP-00082052	ZFMK-TIS-2629740	Psychodidae	Trichopsychoda		hirtella	(Tonnoir, 1919)	Jaume-Schinkel, Santiago	2021-07-29	Germany	Rheinland-Pflaz	Kreis Ahrweiler, Heppingen-Gimmingen	altes Burggelände	50.5517	7.17227	271	2013-05-29/2013-06-13	male	Rulik, Björn et al.	1	Malaise trap	Palearctic
ZFMK-DIP-00082053	ZFMK-TIS-2629741	Psychodidae	Psychoda		cinerea	Banks, 1894	Jaume-Schinkel, Santiago	2021-07-29	Germany	Rheinland-Pflaz	Kreis Ahrweiler, Heppingen-Gimmingen	altes Burggelände	50.5517	7.17227	271	2013-05-29/2013-06-13	male	Rulik, Björn et al.	1	Malaise trap	Palearctic
ZFMK-DIP-00082054	ZFMK-TIS-2629742	Psychodidae	Trichomyia		parvula	Szabó, 1960	Jaume-Schinkel, Santiago	2021-07-29	Germany	Rheinland-Pflaz	Kreis Ahrweiler, Heppingen-Gimmingen	altes Burggelände	50.5517	7.17227	271	2013-05-29/2013-06-13	male	Rulik, Björn et al.	1	Malaise trap	Palearctic
ZFMK-DIP-00082055	ZFMK-TIS-2629743	Psychodidae	Psychoda		phalenoides	(Linnaeus, 1758)	Jaume-Schinkel, Santiago	2021-07-29	Germany	Rheinland-Pflaz	Kreis Ahrweiler, Heppingen-Gimmingen	altes Burggelände	50.5517	7.17227	271	2013-05-29/2013-06-13	male	Rulik, Björn et al.	1	Malaise trap	Palearctic
ZFMK-DIP-00082056	ZFMK-TIS-2629744	Psychodidae	Philosepedon		humeralis	(Meigen, 1818)	Jaume-Schinkel, Santiago	2021-07-29	Germany	Rheinland-Pflaz	Kreis Ahrweiler, Heppingen-Gimmingen	altes Burggelände	50.5517	7.17227	271	2013-05-29/2013-06-13	male	Rulik, Björn et al.	1	Malaise trap	Palearctic
ZFMK-DIP-00082057	ZFMK-TIS-2629745	Psychodidae	Psychoda		gemina	(Eaton, 1904)	Jaume-Schinkel, Santiago	2021-07-29	Germany	Rheinland-Pflaz	Kreis Ahrweiler, Heppingen-Gimmingen	altes Burggelände	50.5517	7.17227	271	2013-05-29/2013-06-13	male	Rulik, Björn et al.	1	Malaise trap	Palearctic
ZFMK-DIP-00082058	ZFMK-TIS-2629746	Psychodidae	Psychoda		gemina	(Eaton, 1904)	Jaume-Schinkel, Santiago	2021-07-29	Germany	Rheinland-Pflaz	Kreis Ahrweiler, Heppingen-Gimmingen	altes Burggelände	50.5517	7.17227	271	2013-05-29/2013-06-13	male	Rulik, Björn et al.	1	Malaise trap	Palearctic
ZFMK-DIP-00082059	ZFMK-TIS-2629747	Psychodidae	Psychoda		sp		Jaume-Schinkel, Santiago	2021-07-29	Germany	Rheinland-Pflaz	Kreis Ahrweiler, Heppingen-Gimmingen	altes Burggelände	50.5517	7.17227	271	2013-05-29/2013-06-13	male	Rulik, Björn et al.	1	Malaise trap	Palearctic
ZFMK-DIP-00082060	ZFMK-TIS-2629748	Psychodidae	Pneumia		trivialis	(Eaton, 1893)	Jaume-Schinkel, Santiago	2021-07-29	Germany	Sachsen	Dresden Klotzsche	Dresdner Heide Prießnitz loop SW Meschwitzruhe	51.1031	13.7908	168	2020-07-30/2020-08-6	male	Reimann, André;Kallweit, Uwe;Nielsen, Frauke	1	Malaise trap	Palearctic
ZFMK-DIP-00082061	ZFMK-TIS-2629749	Psychodidae	Pneumia		trivialis	(Eaton, 1893)	Jaume-Schinkel, Santiago	2021-07-29	Germany	Sachsen	Dresden Klotzsche	Dresdner Heide Prießnitz loop SW Meschwitzruhe	51.1031	13.7908	168	2020-07-30/2020-08-6	male	Reimann, André;Kallweit, Uwe;Nielsen, Frauke	1	Malaise trap	Palearctic
ZFMK-DIP-00082062	ZFMK-TIS-2629750	Psychodidae	Pneumia		trivialis	(Eaton, 1893)	Jaume-Schinkel, Santiago	2021-07-29	Germany	Sachsen	Dresden Klotzsche	Dresdner Heide Prießnitz loop SW Meschwitzruhe	51.1031	13.7908	168	2020-07-30/2020-08-6	female	Reimann, André;Kallweit, Uwe;Nielsen, Frauke	1	Malaise trap	Palearctic
ZFMK-DIP-00082063	ZFMK-TIS-2629751	Psychodidae	Pneumia		trivialis	(Eaton, 1893)	Jaume-Schinkel, Santiago	2021-07-29	Germany	Sachsen	Dresden Klotzsche	Dresdner Heide Prießnitz loop SW Meschwitzruhe	51.1031	13.7908	168	2020-07-30/2020-08-6	male	Reimann, André;Kallweit, Uwe;Nielsen, Frauke	1	Malaise trap	Palearctic
ZFMK-DIP-00082064	ZFMK-TIS-2629752	Psychodidae	Pneumia		trivialis	(Eaton, 1893)	Jaume-Schinkel, Santiago	2021-07-29	Germany	Sachsen	Dresden Klotzsche	Dresdner Heide Prießnitz loop SW Meschwitzruhe	51.1031	13.7908	168	2020-07-30/2020-08-6	male	Reimann, André;Kallweit, Uwe;Nielsen, Frauke	1	Malaise trap	Palearctic
ZFMK-DIP-00082065	ZFMK-TIS-2629753	Psychodidae	Pneumia		trivialis	(Eaton, 1893)	Jaume-Schinkel, Santiago	2021-07-29	Germany	Sachsen	Dresden Klotzsche	Dresdner Heide Prießnitz loop SW Meschwitzruhe	51.1031	13.7908	168	2020-07-30/2020-08-6	male	Reimann, André;Kallweit, Uwe;Nielsen, Frauke	1	Malaise trap	Palearctic
ZFMK-DIP-00082066	ZFMK-TIS-2629754	Psychodidae	Pneumia		trivialis	(Eaton, 1893)	Jaume-Schinkel, Santiago	2021-07-29	Germany	Sachsen	Dresden Klotzsche	Dresdner Heide Prießnitz loop SW Meschwitzruhe	51.1031	13.7908	168	2020-07-30/2020-08-6	male	Reimann, André;Kallweit, Uwe;Nielsen, Frauke	1	Malaise trap	Palearctic
ZFMK-DIP-00082067	ZFMK-TIS-2629755	Psychodidae	Pericoma		blandula group		Jaume-Schinkel, Santiago	2021-07-29	Germany	Sachsen	Dresden Klotzsche	Dresdner Heide Prießnitz loop SW Meschwitzruhe	51.1031	13.7908	168	2020-07-30/2020-08-6	male	Reimann, André;Kallweit, Uwe;Nielsen, Frauke	1	Malaise trap	Palearctic
ZFMK-DIP-00082068	ZFMK-TIS-2629756	Psychodidae	Pneumia		trivialis	(Eaton, 1893)	Jaume-Schinkel, Santiago	2021-07-29	Germany	Sachsen	Dresden Klotzsche	Dresdner Heide Prießnitz loop SW Meschwitzruhe	51.1031	13.7908	168	2020-07-30/2020-08-6	male	Reimann, André;Kallweit, Uwe;Nielsen, Frauke	1	Malaise trap	Palearctic
ZFMK-DIP-00082069	ZFMK-TIS-2629757	Psychodidae	Pneumia		trivialis	(Eaton, 1893)	Jaume-Schinkel, Santiago	2021-07-29	Germany	Sachsen	Dresden Klotzsche	Dresdner Heide Prießnitz loop SW Meschwitzruhe	51.1031	13.7908	168	2020-07-30/2020-08-6	male	Reimann, André;Kallweit, Uwe;Nielsen, Frauke	1	Malaise trap	Palearctic
ZFMK-DIP-00082070	ZFMK-TIS-2629758	Psychodidae	Pneumia		trivialis	(Eaton, 1893)	Jaume-Schinkel, Santiago	2021-07-29	Germany	Sachsen	Dresden Klotzsche	Dresdner Heide Prießnitz loop SW Meschwitzruhe	51.1031	13.7908	168	2020-07-30/2020-08-6	male	Reimann, André;Kallweit, Uwe;Nielsen, Frauke	1	Malaise trap	Palearctic
ZFMK-DIP-00082071	ZFMK-TIS-2629759	Psychodidae	Pneumia		trivialis	(Eaton, 1893)	Jaume-Schinkel, Santiago	2021-07-29	Germany	Nordrhein-Westfalen	Delbrück	Nature reserve Erdgarten-Lauerwiesen	51.7989	8.65816		2021-04-13/2021-04-26	male	GBOL III	1	Malaise trap	Palearctic
ZFMK-DIP-00082072	ZFMK-TIS-2629760	Psychodidae	Pneumia		trivialis	(Eaton, 1893)	Jaume-Schinkel, Santiago	2021-07-29	Germany	Nordrhein-Westfalen	Delbrück	Nature reserve Erdgarten-Lauerwiesen	51.7989	8.65816		2021-04-13/2021-04-26	male	GBOL III	1	Malaise trap	Palearctic
ZFMK-DIP-00082073	ZFMK-TIS-2629761	Psychodidae	Pneumia		trivialis	(Eaton, 1893)	Jaume-Schinkel, Santiago	2021-07-29	Germany	Nordrhein-Westfalen	Delbrück	Nature reserve Erdgarten-Lauerwiesen	51.7989	8.65816		2021-04-13/2021-04-26	male	GBOL III	1	Malaise trap	Palearctic
ZFMK-DIP-00082074	ZFMK-TIS-2629762	Psychodidae	Pneumia		trivialis	(Eaton, 1893)	Jaume-Schinkel, Santiago	2021-07-29	Germany	Nordrhein-Westfalen	Delbrück	Nature reserve Erdgarten-Lauerwiesen	51.7989	8.65816		2021-04-13/2021-04-26	male	GBOL III	1	Malaise trap	Palearctic
ZFMK-DIP-00082075	ZFMK-TIS-2629763	Psychodidae	Clytocerus		ocellaris	(Meigen, 1804)	Jaume-Schinkel, Santiago	2021-07-29	Germany	Nordrhein-Westfalen	Delbrück	Nature reserve Erdgarten-Lauerwiesen	51.7989	8.65816		2021-04-13/2021-04-26	male	GBOL III	1	Malaise trap	Palearctic
ZFMK-DIP-00082076	ZFMK-TIS-2629764	Psychodidae	Pneumia		trivialis	(Eaton, 1893)	Jaume-Schinkel, Santiago	2021-07-29	Germany	Nordrhein-Westfalen	Delbrück	Nature reserve Erdgarten-Lauerwiesen	51.7989	8.65816		2021-04-13/2021-04-26	male	GBOL III	1	Malaise trap	Palearctic
ZFMK-DIP-00082077	ZFMK-TIS-2629765	Psychodidae	Pneumia		trivialis	(Eaton, 1893)	Jaume-Schinkel, Santiago	2021-07-29	Germany	Nordrhein-Westfalen	Delbrück	Nature reserve Erdgarten-Lauerwiesen	51.7989	8.65816		2021-04-13/2021-04-26	male	GBOL III	1	Malaise trap	Palearctic
ZFMK-DIP-00082078	ZFMK-TIS-2629766	Psychodidae	Pneumia		trivialis	(Eaton, 1893)	Jaume-Schinkel, Santiago	2021-07-29	Germany	Nordrhein-Westfalen	Delbrück	Nature reserve Erdgarten-Lauerwiesen	51.7989	8.65816		2021-04-13/2021-04-26	female	GBOL III	1	Malaise trap	Palearctic
ZFMK-DIP-00082079	ZFMK-TIS-2629767	Psychodidae	Pneumia		trivialis	(Eaton, 1893)	Jaume-Schinkel, Santiago	2021-07-29	Germany	Nordrhein-Westfalen	Delbrück	Nature reserve Erdgarten-Lauerwiesen	51.7989	8.65816		2021-04-13/2021-04-26	male	GBOL III	1	Malaise trap	Palearctic
ZFMK-DIP-00082080	ZFMK-TIS-2629768	Psychodidae	Pneumia		trivialis	(Eaton, 1893)	Jaume-Schinkel, Santiago	2021-07-29	Germany	Nordrhein-Westfalen	Delbrück	Nature reserve Erdgarten-Lauerwiesen	51.7989	8.65816		2021-04-13/2021-04-26	male	GBOL III	1	Malaise trap	Palearctic
ZFMK-DIP-00082081	ZFMK-TIS-2629769	Psychodidae	Pneumia		trivialis	(Eaton, 1893)	Jaume-Schinkel, Santiago	2021-07-29	Germany	Nordrhein-Westfalen	Delbrück	Nature reserve Erdgarten-Lauerwiesen	51.7989	8.65816		2021-04-13/2021-04-26	male	GBOL III	1	Malaise trap	Palearctic
ZFMK-DIP-00082082	ZFMK-TIS-2629770	Psychodidae	Trichomyia		parvula	Szabó, 1960	Jaume-Schinkel, Santiago	2021-08-02	Germany	Rheinland-Pflaz	Niederzissen,	Bausenberg, MF7B	50.4654	7.2259	291	2013-07-11/2013-07-25	male	Rulik, Björn et al.	1	Malaise trap	Palearctic
ZFMK-DIP-00082083	ZFMK-TIS-2629771	Psychodidae	Telmatoscopus		advena	(Eaton, 1893)	Jaume-Schinkel, Santiago	2021-08-02	Germany	Rheinland-Pflaz	Niederzissen,	Bausenberg, MF7B	50.4654	7.2259	291	2013-07-11/2013-07-25	male	Rulik, Björn et al.	1	Malaise trap	Palearctic
ZFMK-DIP-00082084	ZFMK-TIS-2629772	Psychodidae	Psychoda		cinerea	Banks, 1894	Jaume-Schinkel, Santiago	2021-08-02	Germany	Rheinland-Pflaz	Niederzissen,	Bausenberg, MF7B	50.4654	7.2259	291	2013-07-11/2013-07-25	male	Rulik, Björn et al.	1	Malaise trap	Palearctic
ZFMK-DIP-00082085	ZFMK-TIS-2629773	Psychodidae	Telmatoscopus		advena	(Eaton, 1893)	Jaume-Schinkel, Santiago	2021-08-02	Germany	Rheinland-Pflaz	Niederzissen,	Bausenberg, MF7B	50.4654	7.2259	291	2013-07-11/2013-07-25	male	Rulik, Björn et al.	1	Malaise trap	Palearctic
ZFMK-DIP-00082086	ZFMK-TIS-2629774	Psychodidae	Psychoda		trinodulosa	Tonnoir, 1922	Jaume-Schinkel, Santiago	2021-08-02	Germany	Rheinland-Pflaz	Niederzissen,	Bausenberg, MF7B	50.4654	7.2259	291	2013-07-11/2013-07-25	male	Rulik, Björn et al.	1	Malaise trap	Palearctic
ZFMK-DIP-00082087	ZFMK-TIS-2629775	Psychodidae	Psychoda		trinodulosa	Tonnoir, 1922	Jaume-Schinkel, Santiago	2021-08-02	Germany	Rheinland-Pflaz	Niederzissen,	Bausenberg, MF7B	50.4654	7.2259	291	2013-07-11/2013-07-25	male	Rulik, Björn et al.	1	Malaise trap	Palearctic
ZFMK-DIP-00082088	ZFMK-TIS-2629776	Psychodidae	Psychoda		trinodulosa	Tonnoir, 1922	Jaume-Schinkel, Santiago	2021-08-02	Germany	Rheinland-Pflaz	Niederzissen,	Bausenberg, MF7B	50.4654	7.2259	291	2013-07-11/2013-07-25	male	Rulik, Björn et al.	1	Malaise trap	Palearctic
ZFMK-DIP-00082089	ZFMK-TIS-2629777	Psychodidae	Psychoda		gemina	(Eaton, 1904)	Jaume-Schinkel, Santiago	2021-08-02	Germany	Rheinland-Pflaz	Niederzissen,	Bausenberg, MF7B	50.4654	7.2259	291	2013-07-11/2013-07-25	male	Rulik, Björn et al.	1	Malaise trap	Palearctic
ZFMK-DIP-00082090	ZFMK-TIS-2629778	Psychodidae	Psychoda		satchelli	Quate, 1955	Jaume-Schinkel, Santiago	2021-08-02	Germany	Rheinland-Pflaz	Niederzissen,	Bausenberg, MF7B	50.4654	7.2259	291	2013-07-11/2013-07-25	male	Rulik, Björn et al.	1	Malaise trap	Palearctic
ZFMK-DIP-00082091	ZFMK-TIS-2629779	Psychodidae	Psychoda		trinodulosa	Tonnoir, 1922	Jaume-Schinkel, Santiago	2021-08-02	Germany	Rheinland-Pflaz	Niederzissen,	Bausenberg, MF7B	50.4654	7.2259	291	2013-07-11/2013-07-25	male	Rulik, Björn et al.	1	Malaise trap	Palearctic
ZFMK-DIP-00082092	ZFMK-TIS-2629780	Psychodidae	Psychoda		gemina	(Eaton, 1904)	Jaume-Schinkel, Santiago	2021-08-02	Germany	Rheinland-Pflaz	Niederzissen,	Bausenberg, MF7B	50.4654	7.2259	291	2013-07-11/2013-07-25	male	Rulik, Björn et al.	1	Malaise trap	Palearctic
ZFMK-DIP-00082093	ZFMK-TIS-2629781	Psychodidae	Pneumia		trivialis	(Eaton, 1893)	Jaume-Schinkel, Santiago	2021-08-04	Germany	Sachsen	Dresden Klotzsche	Dresdner Heide Prießnitz loop SW Meschwitzruhe	51.1031	13.7908	168	2020-07-30/2020-08-6	male	Reimann, André;Kallweit, Uwe;Nielsen, Frauke	1	Malaise trap	Palearctic
ZFMK-DIP-00082094	ZFMK-TIS-2629782	Psychodidae	Pneumia		trivialis	(Eaton, 1893)	Jaume-Schinkel, Santiago	2021-08-04	Germany	Sachsen	Dresden Klotzsche	Dresdner Heide Prießnitz loop SW Meschwitzruhe	51.1031	13.7908	168	2020-07-30/2020-08-6	male	Reimann, André;Kallweit, Uwe;Nielsen, Frauke	1	Malaise trap	Palearctic
ZFMK-DIP-00082095	ZFMK-TIS-2629783	Psychodidae	Pericoma		blandula group		Jaume-Schinkel, Santiago	2021-08-04	Germany	Sachsen	Dresden Klotzsche	Dresdner Heide Prießnitz loop SW Meschwitzruhe	51.1031	13.7908	168	2020-07-30/2020-08-6	male	Reimann, André;Kallweit, Uwe;Nielsen, Frauke	1	Malaise trap	Palearctic
ZFMK-DIP-00082096	ZFMK-TIS-2629784	Psychodidae	Pneumia		trivialis	(Eaton, 1893)	Jaume-Schinkel, Santiago	2021-08-04	Germany	Sachsen	Dresden Klotzsche	Dresdner Heide Prießnitz loop SW Meschwitzruhe	51.1031	13.7908	168	2020-07-30/2020-08-6	male	Reimann, André;Kallweit, Uwe;Nielsen, Frauke	1	Malaise trap	Palearctic
ZFMK-DIP-00082097	ZFMK-TIS-2629785	Psychodidae	Pneumia		trivialis	(Eaton, 1893)	Jaume-Schinkel, Santiago	2021-08-04	Germany	Sachsen	Dresden Klotzsche	Dresdner Heide Prießnitz loop SW Meschwitzruhe	51.1031	13.7908	168	2020-07-30/2020-08-6	male	Reimann, André;Kallweit, Uwe;Nielsen, Frauke	1	Malaise trap	Palearctic
ZFMK-DIP-00082098	ZFMK-TIS-2629786	Psychodidae	Clytocerus		ocellaris	(Meigen, 1804)	Jaume-Schinkel, Santiago	2021-08-04	Germany	Sachsen	Dresden Klotzsche	Dresdner Heide Prießnitz loop SW Meschwitzruhe	51.1031	13.7908	168	2020-07-30/2020-08-6	male	Reimann, André;Kallweit, Uwe;Nielsen, Frauke	1	Malaise trap	Palearctic
ZFMK-DIP-00082099	ZFMK-TIS-2629787	Psychodidae	Pneumia		trivialis	(Eaton, 1893)	Jaume-Schinkel, Santiago	2021-08-04	Germany	Sachsen	Dresden Klotzsche	Dresdner Heide Prießnitz loop SW Meschwitzruhe	51.1031	13.7908	168	2020-07-30/2020-08-6	male	Reimann, André;Kallweit, Uwe;Nielsen, Frauke	1	Malaise trap	Palearctic
ZFMK-DIP-00081688	ZFMK-TIS-2629788	Psychodidae	Pericoma		blandula group		Jaume-Schinkel, Santiago	2021-08-04	Germany	Sachsen	Dresden Klotzsche	Dresdner Heide Prießnitz loop SW Meschwitzruhe	51.1031	13.7908	168	2020-07-30/2020-08-6	male	Reimann, André;Kallweit, Uwe;Nielsen, Frauke	1	Malaise trap	Palearctic
ZFMK-DIP-00081689	ZFMK-TIS-2629789	Psychodidae	Peripsychoda		auriculata	(Haliday, 1839)	Jaume-Schinkel, Santiago	2021-08-04	Germany	Sachsen	Dresden Klotzsche	Dresdner Heide Prießnitz loop SW Meschwitzruhe	51.1031	13.7908	168	2020-07-30/2020-08-6	male	Reimann, André;Kallweit, Uwe;Nielsen, Frauke	1	Malaise trap	Palearctic
ZFMK-DIP-00081690	ZFMK-TIS-2629790	Psychodidae	Pneumia		trivialis	(Eaton, 1893)	Jaume-Schinkel, Santiago	2021-08-04	Germany	Sachsen	Dresden Klotzsche	Dresdner Heide Prießnitz loop SW Meschwitzruhe	51.1031	13.7908	168	2020-07-30/2020-08-6	male	Reimann, André;Kallweit, Uwe;Nielsen, Frauke	1	Malaise trap	Palearctic
ZFMK-DIP-00081691	ZFMK-TIS-2629791	Psychodidae	Pneumia		trivialis	(Eaton, 1893)	Jaume-Schinkel, Santiago	2021-08-04	Germany	Sachsen	Dresden Klotzsche	Dresdner Heide Prießnitz loop SW Meschwitzruhe	51.1031	13.7908	168	2020-07-30/2020-08-6	male	Reimann, André;Kallweit, Uwe;Nielsen, Frauke	1	Malaise trap	Palearctic
ZFMK-DIP-00081692	ZFMK-TIS-2629792	Psychodidae	Paramormia		ustulata	(Haliday in Walker, 1856)	Jaume-Schinkel, Santiago	2021-08-04	Germany	Hessen	Giessen	Lahnaue betw, Dutenhofen & Heuchelheim	50.572	8.6083		2021-06-16/2021-07-1	male	GBOL III	1	Malaise trap	Palearctic
ZFMK-DIP-00081693	ZFMK-TIS-2629793	Psychodidae	Pneumia		trivialis	(Eaton, 1893)	Jaume-Schinkel, Santiago	2021-08-04	Germany	Hessen	Giessen	Lahnaue betw, Dutenhofen & Heuchelheim	50.572	8.6083		2021-06-16/2021-07-1	male	GBOL III	1	Malaise trap	Palearctic
ZFMK-DIP-00081694	ZFMK-TIS-2629794	Psychodidae	Paramormia		ustulata	(Haliday in Walker, 1856)	Jaume-Schinkel, Santiago	2021-08-04	Germany	Hessen	Giessen	Lahnaue betw, Dutenhofen & Heuchelheim	50.572	8.6083		2021-06-16/2021-07-1	male	GBOL III	1	Malaise trap	Palearctic
ZFMK-DIP-00081695	ZFMK-TIS-2629795	Psychodidae	Pneumia		trivialis	(Eaton, 1893)	Jaume-Schinkel, Santiago	2021-08-04	Germany	Hessen	Giessen	Lahnaue betw, Dutenhofen & Heuchelheim	50.572	8.6083		2021-06-16/2021-07-1	male	GBOL III	1	Malaise trap	Palearctic
ZFMK-DIP-00081696	ZFMK-TIS-2629796	Psychodidae	Pneumia		trivialis	(Eaton, 1893)	Jaume-Schinkel, Santiago	2021-08-04	Germany	Hessen	Giessen	Lahnaue betw, Dutenhofen & Heuchelheim	50.572	8.6083		2021-06-16/2021-07-1	male	GBOL III	1	Malaise trap	Palearctic
ZFMK-DIP-00081697	ZFMK-TIS-2629797	Psychodidae	Pneumia		trivialis	(Eaton, 1893)	Jaume-Schinkel, Santiago	2021-08-04	Germany	Hessen	Giessen	Lahnaue betw, Dutenhofen & Heuchelheim	50.572	8.6083		2021-06-16/2021-07-1	male	GBOL III	1	Malaise trap	Palearctic
ZFMK-DIP-00081698	ZFMK-TIS-2629798	Psychodidae	Pneumia		trivialis	(Eaton, 1893)	Jaume-Schinkel, Santiago	2021-08-04	Germany	Hessen	Giessen	Lahnaue betw, Dutenhofen & Heuchelheim	50.572	8.6083		2021-06-16/2021-07-1	male	GBOL III	1	Malaise trap	Palearctic
ZFMK-DIP-00081699	ZFMK-TIS-2629799	Psychodidae	Paramormia		ustulata	(Haliday in Walker, 1856)	Jaume-Schinkel, Santiago	2021-08-04	Germany	Hessen	Giessen	Lahnaue betw, Dutenhofen & Heuchelheim	50.572	8.6083		2021-06-16/2021-07-1	male	GBOL III	1	Malaise trap	Palearctic
ZFMK-DIP-00081700	ZFMK-TIS-2629800	Psychodidae	Paramormia		ustulata	(Haliday in Walker, 1856)	Jaume-Schinkel, Santiago	2021-08-04	Germany	Hessen	Giessen	Lahnaue betw, Dutenhofen & Heuchelheim	50.572	8.6083		2021-06-16/2021-07-1	male	GBOL III	1	Malaise trap	Palearctic
ZFMK-DIP-00081701	ZFMK-TIS-2629801	Psychodidae	Paramormia		ustulata	(Haliday in Walker, 1856)	Jaume-Schinkel, Santiago	2021-08-04	Germany	Hessen	Giessen	Lahnaue betw, Dutenhofen & Heuchelheim	50.572	8.6083		2021-06-16/2021-07-1	male	GBOL III	1	Malaise trap	Palearctic
ZFMK-DIP-00081702	ZFMK-TIS-2629802	Psychodidae	Paramormia		ustulata	(Haliday in Walker, 1856)	Jaume-Schinkel, Santiago	2021-08-04	Germany	Hessen	Giessen	Lahnaue betw, Dutenhofen & Heuchelheim	50.572	8.6083		2021-06-16/2021-07-1	male	GBOL III	1	Malaise trap	Palearctic
ZFMK-DIP-00081703	ZFMK-TIS-2629803	Psychodidae	Lepiseodina		rothschildi	(Eaton, 1913)	Jaume-Schinkel, Santiago	2021-08-10	Germany	Rheinland-Pflaz	Heppingen-Gimmingen	Landskrone Weise altes Burggelande, MF10	50.5517	7.17226	271	2013-05-29/2013-06-13	male	Rulik, Björn et al.	1	Malaise trap	Palearctic
ZFMK-DIP-00081704	ZFMK-TIS-2629804	Psychodidae	Telmatoscopus		advena	(Eaton, 1893)	Jaume-Schinkel, Santiago	2021-08-10	Germany	Rheinland-Pflaz	Heppingen-Gimmingen	Landskrone Weise altes Burggelande, MF10	50.5517	7.17226	271	2013-05-29/2013-06-13	male	Rulik, Björn et al.	1	Malaise trap	Palearctic
ZFMK-DIP-00081705	ZFMK-TIS-2629805	Psychodidae	Lepiseodina		tristis	(Meigen, 1830)	Jaume-Schinkel, Santiago	2021-08-10	Germany	Rheinland-Pflaz	Heppingen-Gimmingen	Landskrone Weise altes Burggelande, MF10	50.5517	7.17226	271	2013-05-29/2013-06-13	male	Rulik, Björn et al.	1	Malaise trap	Palearctic
ZFMK-DIP-00081706	ZFMK-TIS-2629806	Psychodidae	Telmatoscopus		advena	(Eaton, 1893)	Jaume-Schinkel, Santiago	2021-08-10	Germany	Rheinland-Pflaz	Heppingen-Gimmingen	Landskrone Weise altes Burggelande, MF10	50.5517	7.17226	271	2013-05-29/2013-06-13	male	Rulik, Björn et al.	1	Malaise trap	Palearctic
ZFMK-DIP-00081707	ZFMK-TIS-2629807	Psychodidae	Lepiseodina		rothschildi	(Eaton, 1913)	Jaume-Schinkel, Santiago	2021-08-10	Germany	Rheinland-Pflaz	Heppingen-Gimmingen	Landskrone Weise altes Burggelande, MF10	50.5517	7.17226	271	2013-05-29/2013-06-13	male	Rulik, Björn et al.	1	Malaise trap	Palearctic
ZFMK-DIP-00081708	ZFMK-TIS-2629808	Psychodidae	Lepiseodina		rothschildi	(Eaton, 1913)	Jaume-Schinkel, Santiago	2021-08-10	Germany	Rheinland-Pflaz	Heppingen-Gimmingen	Landskrone Weise altes Burggelande, MF10	50.5517	7.17226	271	2013-05-29/2013-06-13	male	Rulik, Björn et al.	1	Malaise trap	Palearctic
ZFMK-DIP-00081709	ZFMK-TIS-2629809	Psychodidae	Philosepedon		humeralis	(Meigen, 1818)	Jaume-Schinkel, Santiago	2021-08-10	Germany	Rheinland-Pflaz	Heppingen-Gimmingen	Landskrone Weise altes Burggelande, MF10	50.5517	7.17226	271	2013-05-29/2013-06-13	male	Rulik, Björn et al.	1	Malaise trap	Palearctic
ZFMK-DIP-00081710	ZFMK-TIS-2629810	Psychodidae	Lepiseodina		rothschildi	(Eaton, 1913)	Jaume-Schinkel, Santiago	2021-08-10	Germany	Rheinland-Pflaz	Heppingen-Gimmingen	Landskrone Weise altes Burggelande, MF10	50.5517	7.17226	271	2013-05-29/2013-06-13	male	Rulik, Björn et al.	1	Malaise trap	Palearctic
ZFMK-DIP-00081711	ZFMK-TIS-2629811	Psychodidae	Telmatoscopus		advena	(Eaton, 1893)	Jaume-Schinkel, Santiago	2021-08-10	Germany	Rheinland-Pflaz	Heppingen-Gimmingen	Landskrone Weise altes Burggelande, MF10	50.5517	7.17226	271	2013-05-29/2013-06-13	male	Rulik, Björn et al.	1	Malaise trap	Palearctic
ZFMK-DIP-00081712	ZFMK-TIS-2629812	Psychodidae	Telmatoscopus		advena	(Eaton, 1893)	Jaume-Schinkel, Santiago	2021-08-10	Germany	Rheinland-Pflaz	Heppingen-Gimmingen	Landskrone Weise altes Burggelande, MF10	50.5517	7.17226	271	2013-05-29/2013-06-13	male	Rulik, Björn et al.	1	Malaise trap	Palearctic
ZFMK-DIP-00081713	ZFMK-TIS-2629813	Psychodidae	Psychoda		phalenoides	(Linnaeus, 1758)	Jaume-Schinkel, Santiago	2021-08-10	Germany	Rheinland-Pflaz	Heppingen-Gimmingen	Landskrone Weise altes Burggelande, MF10	50.5517	7.17226	271	2013-05-29/2013-06-13	male	Rulik, Björn et al.	1	Malaise trap	Palearctic
ZFMK-DIP-00081714	ZFMK-TIS-2629814	Psychodidae	Pneumia		trivialis	(Eaton, 1893)	Jaume-Schinkel, Santiago	2021-08-10	Germany	Sachsen	Dresden Klotzsche	Dresdner Heide Prießnitz loop SW Meschwitzruhe	51.1031	13.7908	168	2020-08-20/2020-08-27	male	Reimann, André;Kallweit, Uwe;Nielsen, Frauke	1	Malaise trap	Palearctic
ZFMK-DIP-00081715	ZFMK-TIS-2629815	Psychodidae	Pneumia		trivialis	(Eaton, 1893)	Jaume-Schinkel, Santiago	2021-08-10	Germany	Sachsen	Dresden Klotzsche	Dresdner Heide Prießnitz loop SW Meschwitzruhe	51.1031	13.7908	168	2020-08-20/2020-08-27	male	Reimann, André;Kallweit, Uwe;Nielsen, Frauke	1	Malaise trap	Palearctic
ZFMK-DIP-00081716	ZFMK-TIS-2629816	Psychodidae	Pneumia		trivialis	(Eaton, 1893)	Jaume-Schinkel, Santiago	2021-08-10	Germany	Sachsen	Dresden Klotzsche	Dresdner Heide Prießnitz loop SW Meschwitzruhe	51.1031	13.7908	168	2020-08-20/2020-08-27	male	Reimann, André;Kallweit, Uwe;Nielsen, Frauke	1	Malaise trap	Palearctic
ZFMK-DIP-00081717	ZFMK-TIS-2629817	Psychodidae	Pneumia		trivialis	(Eaton, 1893)	Jaume-Schinkel, Santiago	2021-08-10	Germany	Sachsen	Dresden Klotzsche	Dresdner Heide Prießnitz loop SW Meschwitzruhe	51.1031	13.7908	168	2020-08-20/2020-08-27	male	Reimann, André;Kallweit, Uwe;Nielsen, Frauke	1	Malaise trap	Palearctic
ZFMK-DIP-00081718	ZFMK-TIS-2629818	Psychodidae	Pneumia		trivialis	(Eaton, 1893)	Jaume-Schinkel, Santiago	2021-08-10	Germany	Sachsen	Dresden Klotzsche	Dresdner Heide Prießnitz loop SW Meschwitzruhe	51.1031	13.7908	168	2020-08-20/2020-08-27	male	Reimann, André;Kallweit, Uwe;Nielsen, Frauke	1	Malaise trap	Palearctic
ZFMK-DIP-00081719	ZFMK-TIS-2629819	Psychodidae	Pneumia		trivialis	(Eaton, 1893)	Jaume-Schinkel, Santiago	2021-08-10	Germany	Sachsen	Dresden Klotzsche	Dresdner Heide Prießnitz loop SW Meschwitzruhe	51.1031	13.7908	168	2020-08-20/2020-08-27	male	Reimann, André;Kallweit, Uwe;Nielsen, Frauke	1	Malaise trap	Palearctic
ZFMK-DIP-00081720	ZFMK-TIS-2629820	Psychodidae	Pneumia		trivialis	(Eaton, 1893)	Jaume-Schinkel, Santiago	2021-08-10	Germany	Sachsen	Dresden Klotzsche	Dresdner Heide Prießnitz loop SW Meschwitzruhe	51.1031	13.7908	168	2020-08-20/2020-08-27	male	Reimann, André;Kallweit, Uwe;Nielsen, Frauke	1	Malaise trap	Palearctic
ZFMK-DIP-00081721	ZFMK-TIS-2629821	Psychodidae	Pneumia		trivialis	(Eaton, 1893)	Jaume-Schinkel, Santiago	2021-08-10	Germany	Sachsen	Dresden Klotzsche	Dresdner Heide Prießnitz loop SW Meschwitzruhe	51.1031	13.7908	168	2020-08-20/2020-08-27	male	Reimann, André;Kallweit, Uwe;Nielsen, Frauke	1	Malaise trap	Palearctic
ZFMK-DIP-00081722	ZFMK-TIS-2629822	Psychodidae	Pneumia		nubila	(Meigen, 1818)	Jaume-Schinkel, Santiago	2021-08-10	Germany	Sachsen	Dresden Klotzsche	Dresdner Heide Prießnitz loop SW Meschwitzruhe	51.1031	13.7908	168	2020-08-20/2020-08-27	male	Reimann, André;Kallweit, Uwe;Nielsen, Frauke	1	Malaise trap	Palearctic
ZFMK-DIP-00081723	ZFMK-TIS-2629823	Psychodidae	Pneumia		trivialis	(Eaton, 1893)	Jaume-Schinkel, Santiago	2021-08-10	Germany	Sachsen	Dresden Klotzsche	Dresdner Heide Prießnitz loop SW Meschwitzruhe	51.1031	13.7908	168	2020-08-20/2020-08-27	male	Reimann, André;Kallweit, Uwe;Nielsen, Frauke	1	Malaise trap	Palearctic
ZFMK-DIP-00081724	ZFMK-TIS-2629824	Psychodidae	Clytocerus		ocellaris	(Meigen, 1804)	Jaume-Schinkel, Santiago	2021-08-10	Germany	Nordrhein-Westfalen	Delbruck	Nature Reserve "Erdgarten-Lauerwiesen"	51.7989	8.65816		2021-04-13/2021-04-26	male	GBOL III	1	Malaise trap	Palearctic
ZFMK-DIP-00081725	ZFMK-TIS-2629825	Psychodidae	Pneumia		nubila	(Meigen, 1818)	Jaume-Schinkel, Santiago	2021-08-10	Germany	Nordrhein-Westfalen	Delbruck	Nature Reserve "Erdgarten-Lauerwiesen"	51.7989	8.65816		2021-04-13/2021-04-26	male	GBOL III	1	Malaise trap	Palearctic
ZFMK-DIP-00081726	ZFMK-TIS-2629826	Psychodidae	Psychoda		phalenoides	(Linnaeus, 1758)	Jaume-Schinkel, Santiago	2021-08-10	Germany	Nordrhein-Westfalen	Delbruck	Nature Reserve "Erdgarten-Lauerwiesen"	51.7989	8.65816		2021-04-13/2021-04-26	male	GBOL III	1	Malaise trap	Palearctic
ZFMK-DIP-00081727	ZFMK-TIS-2629827	Psychodidae	Clytocerus		ocellaris	(Meigen, 1804)	Jaume-Schinkel, Santiago	2021-08-10	Germany	Nordrhein-Westfalen	Delbruck	Nature Reserve "Erdgarten-Lauerwiesen"	51.7989	8.65816		2021-04-13/2021-04-26	male	GBOL III	1	Malaise trap	Palearctic
ZFMK-DIP-00081728	ZFMK-TIS-2629828	Psychodidae	Clytocerus		ocellaris	(Meigen, 1804)	Jaume-Schinkel, Santiago	2021-08-10	Germany	Nordrhein-Westfalen	Delbruck	Nature Reserve "Erdgarten-Lauerwiesen"	51.7989	8.65816		2021-04-13/2021-04-26	male	GBOL III	1	Malaise trap	Palearctic
ZFMK-DIP-00081729	ZFMK-TIS-2629829	Psychodidae	Pneumia		nubila	(Meigen, 1818)	Jaume-Schinkel, Santiago	2021-08-10	Germany	Nordrhein-Westfalen	Delbruck	Nature Reserve "Erdgarten-Lauerwiesen"	51.7989	8.65816		2021-04-13/2021-04-26	male	GBOL III	1	Malaise trap	Palearctic
ZFMK-DIP-00081730	ZFMK-TIS-2629830	Psychodidae	Pneumia		nubila	(Meigen, 1818)	Jaume-Schinkel, Santiago	2021-08-10	Germany	Nordrhein-Westfalen	Delbruck	Nature Reserve "Erdgarten-Lauerwiesen"	51.7989	8.65816		2021-04-13/2021-04-26	male	GBOL III	1	Malaise trap	Palearctic
ZFMK-DIP-00081731	ZFMK-TIS-2629831	Psychodidae	Clytocerus		ocellaris	(Meigen, 1804)	Jaume-Schinkel, Santiago	2021-08-10	Germany	Nordrhein-Westfalen	Delbruck	Nature Reserve "Erdgarten-Lauerwiesen"	51.7989	8.65816		2021-04-13/2021-04-26	male	GBOL III	1	Malaise trap	Palearctic
ZFMK-DIP-00081732	ZFMK-TIS-2629832	Psychodidae	Clytocerus		ocellaris	(Meigen, 1804)	Jaume-Schinkel, Santiago	2021-08-10	Germany	Nordrhein-Westfalen	Delbruck	Nature Reserve "Erdgarten-Lauerwiesen"	51.7989	8.65816		2021-04-13/2021-04-26	male	GBOL III	1	Malaise trap	Palearctic
ZFMK-DIP-00081733	ZFMK-TIS-2629833	Psychodidae	Pneumia		trivialis	(Eaton, 1893)	Jaume-Schinkel, Santiago	2021-08-10	Germany	Nordrhein-Westfalen	Delbruck	Nature Reserve "Erdgarten-Lauerwiesen"	51.7989	8.65816		2021-04-13/2021-04-26	male	GBOL III	1	Malaise trap	Palearctic
ZFMK-DIP-00081734	ZFMK-TIS-2629834	Psychodidae	Clytocerus		ocellaris	(Meigen, 1804)	Jaume-Schinkel, Santiago	2021-08-10	Germany	Niedersachsen	Pevestorf	Elbufer (Elbholz)	53.0591	11.4538		-0-/2013-08-20	male	Schütte et al.	1	Malaise trap	Palearctic
ZFMK-DIP-00081735	ZFMK-TIS-2629835	Psychodidae	Psychoda		alternata	Say, 1824	Jaume-Schinkel, Santiago	2021-08-10	Germany	Niedersachsen	Pevestorf	Elbufer (Elbholz)	53.0591	11.4538		-0-/2013-08-20	male	Schütte et al.	1	Malaise trap	Palearctic
ZFMK-DIP-00081736	ZFMK-TIS-2629836	Psychodidae	Psychoda		cinerea	Banks, 1894	Jaume-Schinkel, Santiago	2021-08-10	Germany	Niedersachsen	Pevestorf	Elbufer (Elbholz)	53.0591	11.4538		-0-/2013-08-20	male	Schütte et al.	1	Malaise trap	Palearctic
ZFMK-DIP-00081737	ZFMK-TIS-2629837	Psychodidae	Psychoda		cinerea	Banks, 1894	Jaume-Schinkel, Santiago	2021-08-10	Germany	Niedersachsen	Pevestorf	Elbufer (Elbholz)	53.0591	11.4538		-0-/2013-08-20	male	Schütte et al.	1	Malaise trap	Palearctic
ZFMK-DIP-00081738	ZFMK-TIS-2629838	Psychodidae	Psychoda		cinerea	Banks, 1894	Jaume-Schinkel, Santiago	2021-08-10	Germany	Niedersachsen	Pevestorf	Elbufer (Elbholz)	53.0591	11.4538		-0-/2013-08-20	male	Schütte et al.	1	Malaise trap	Palearctic
ZFMK-DIP-00081739	ZFMK-TIS-2629839	Psychodidae	Psychoda		cinerea	Banks, 1894	Jaume-Schinkel, Santiago	2021-08-10	Germany	Niedersachsen	Pevestorf	Elbufer (Elbholz)	53.0591	11.4538		-0-/2013-08-20	male	Schütte et al.	1	Malaise trap	Palearctic
ZFMK-DIP-00082196	ZFMK-TIS-2629840	Psychodidae	Psychoda		cinerea	Banks, 1894	Jaume-Schinkel, Santiago	2021-08-10	Germany	Niedersachsen	Pevestorf	Elbufer (Elbholz)	53.0591	11.4538		-0-/2013-08-20	male	Schütte et al.	1	Malaise trap	Palearctic
ZFMK-DIP-00082197	ZFMK-TIS-2629841	Psychodidae	Psychoda		alternata	Say, 1824	Jaume-Schinkel, Santiago	2021-08-10	Germany	Niedersachsen	Pevestorf	Elbufer (Elbholz)	53.0591	11.4538		-0-/2013-08-20	male	Schütte et al.	1	Malaise trap	Palearctic
ZFMK-DIP-00082198	ZFMK-TIS-2629842	Psychodidae	Psychoda		alternata	Say, 1824	Jaume-Schinkel, Santiago	2021-08-10	Germany	Niedersachsen	Pevestorf	Elbufer (Elbholz)	53.0591	11.4538		-0-/2013-08-20	male	Schütte et al.	1	Malaise trap	Palearctic
ZFMK-DIP-00082199	ZFMK-TIS-2629843	Psychodidae	Psychoda		cinerea	Banks, 1894	Jaume-Schinkel, Santiago	2021-08-10	Germany	Niedersachsen	Pevestorf	Elbufer (Elbholz)	53.0591	11.4538		-0-/2013-08-20	male	Schütte et al.	1	Malaise trap	Palearctic
ZFMK-DIP-00082200	ZFMK-TIS-2629844	Psychodidae	Philosepedon		humeralis	(Meigen, 1818)	Jaume-Schinkel, Santiago	2021-08-10	Germany	Niedersachsen	Pevestorf	Elbufer (Elbholz)	53.0591	11.4538		-0-/2013-08-20	male	Schütte et al.	1	Malaise trap	Palearctic
ZFMK-DIP-00082201	ZFMK-TIS-2629845	Psychodidae	Pneumia		trivialis	(Eaton, 1893)	Jaume-Schinkel, Santiago	2021-08-10	Germany	Sachsen	Dresden Klotzsche	Dresdner Heide Prießnitz loop SW Meschwitzruhe	51.1031	13.7908	168	2020-08-6/2020-08-20	male	Reimann, André;Kallweit, Uwe;Nielsen, Frauke	1	Malaise trap	Palearctic
ZFMK-DIP-00082202	ZFMK-TIS-2629846	Psychodidae	Pneumia		trivialis	(Eaton, 1893)	Jaume-Schinkel, Santiago	2021-08-10	Germany	Sachsen	Dresden Klotzsche	Dresdner Heide Prießnitz loop SW Meschwitzruhe	51.1031	13.7908	168	2020-08-6/2020-08-20	male	Reimann, André;Kallweit, Uwe;Nielsen, Frauke	1	Malaise trap	Palearctic
ZFMK-DIP-00082203	ZFMK-TIS-2629847	Psychodidae	Pneumia		nubila	(Meigen, 1818)	Jaume-Schinkel, Santiago	2021-08-10	Germany	Sachsen	Dresden Klotzsche	Dresdner Heide Prießnitz loop SW Meschwitzruhe	51.1031	13.7908	168	2020-08-6/2020-08-20	male	Reimann, André;Kallweit, Uwe;Nielsen, Frauke	1	Malaise trap	Palearctic
ZFMK-DIP-00082204	ZFMK-TIS-2629848	Psychodidae	Pneumia		trivialis	(Eaton, 1893)	Jaume-Schinkel, Santiago	2021-08-10	Germany	Sachsen	Dresden Klotzsche	Dresdner Heide Prießnitz loop SW Meschwitzruhe	51.1031	13.7908	168	2020-08-6/2020-08-20	male	Reimann, André;Kallweit, Uwe;Nielsen, Frauke	1	Malaise trap	Palearctic
ZFMK-DIP-00082205	ZFMK-TIS-2629849	Psychodidae	Pneumia		trivialis	(Eaton, 1893)	Jaume-Schinkel, Santiago	2021-08-10	Germany	Sachsen	Dresden Klotzsche	Dresdner Heide Prießnitz loop SW Meschwitzruhe	51.1031	13.7908	168	2020-08-6/2020-08-20	male	Reimann, André;Kallweit, Uwe;Nielsen, Frauke	1	Malaise trap	Palearctic
ZFMK-DIP-00082206	ZFMK-TIS-2629850	Psychodidae	Pneumia		trivialis	(Eaton, 1893)	Jaume-Schinkel, Santiago	2021-08-10	Germany	Sachsen	Dresden Klotzsche	Dresdner Heide Prießnitz loop SW Meschwitzruhe	51.1031	13.7908	168	2020-08-6/2020-08-20	male	Reimann, André;Kallweit, Uwe;Nielsen, Frauke	1	Malaise trap	Palearctic
ZFMK-DIP-00082207	ZFMK-TIS-2629851	Psychodidae	Pneumia		trivialis	(Eaton, 1893)	Jaume-Schinkel, Santiago	2021-08-10	Germany	Sachsen	Dresden Klotzsche	Dresdner Heide Prießnitz loop SW Meschwitzruhe	51.1031	13.7908	168	2020-08-6/2020-08-20	male	Reimann, André;Kallweit, Uwe;Nielsen, Frauke	1	Malaise trap	Palearctic
ZFMK-DIP-00082208	ZFMK-TIS-2629852	Psychodidae	Psychoda		sp		Jaume-Schinkel, Santiago	2021-08-10	Germany	Sachsen	Dresden Klotzsche	Dresdner Heide Prießnitz loop SW Meschwitzruhe	51.1031	13.7908	168	2020-08-6/2020-08-20	male	Reimann, André;Kallweit, Uwe;Nielsen, Frauke	1	Malaise trap	Palearctic
ZFMK-DIP-00082209	ZFMK-TIS-2629853	Psychodidae	Psychoda		cinerea	Banks, 1894	Jaume-Schinkel, Santiago	2021-08-10	Germany	Sachsen	Dresden Klotzsche	Dresdner Heide Prießnitz loop SW Meschwitzruhe	51.1031	13.7908	168	2020-08-6/2020-08-20	male	Reimann, André;Kallweit, Uwe;Nielsen, Frauke	1	Malaise trap	Palearctic
ZFMK-DIP-00082210	ZFMK-TIS-2629854	Psychodidae	Clytocerus		ocellaris	(Meigen, 1804)	Jaume-Schinkel, Santiago	2021-08-10	Germany	Nordrhein-Westfalen	Delbruck	Nature Reserve "Erdgarten-Lauerwiesen"	51.7989	8.65816		2021-04-13/2021-04-26	male	GBOL III	1	Malaise trap	Palearctic
ZFMK-DIP-00082211	ZFMK-TIS-2629855	Psychodidae	Clytocerus		ocellaris	(Meigen, 1804)	Jaume-Schinkel, Santiago	2021-08-10	Germany	Nordrhein-Westfalen	Delbruck	Nature Reserve "Erdgarten-Lauerwiesen"	51.7989	8.65816		2021-04-13/2021-04-26	male	GBOL III	1	Malaise trap	Palearctic
ZFMK-DIP-00082212	ZFMK-TIS-2629856	Psychodidae	Clytocerus		ocellaris	(Meigen, 1804)	Jaume-Schinkel, Santiago	2021-08-10	Germany	Nordrhein-Westfalen	Delbruck	Nature Reserve "Erdgarten-Lauerwiesen"	51.7989	8.65816		2021-04-13/2021-04-26	male	GBOL III	1	Malaise trap	Palearctic
ZFMK-DIP-00082213	ZFMK-TIS-2629857	Psychodidae	Clytocerus		ocellaris	(Meigen, 1804)	Jaume-Schinkel, Santiago	2021-08-10	Germany	Nordrhein-Westfalen	Delbruck	Nature Reserve "Erdgarten-Lauerwiesen"	51.7989	8.65816		2021-04-13/2021-04-26	male	GBOL III	1	Malaise trap	Palearctic
ZFMK-DIP-00082214	ZFMK-TIS-2629858	Psychodidae	Clytocerus		ocellaris	(Meigen, 1804)	Jaume-Schinkel, Santiago	2021-08-10	Germany	Nordrhein-Westfalen	Delbruck	Nature Reserve "Erdgarten-Lauerwiesen"	51.7989	8.65816		2021-04-13/2021-04-26	male	GBOL III	1	Malaise trap	Palearctic
ZFMK-DIP-00082215	ZFMK-TIS-2629859	Psychodidae	Pneumia		nubila	(Meigen, 1818)	Jaume-Schinkel, Santiago	2021-08-10	Germany	Nordrhein-Westfalen	Delbruck	Nature Reserve "Erdgarten-Lauerwiesen"	51.7989	8.65816		2021-04-13/2021-04-26	male	GBOL III	1	Malaise trap	Palearctic
ZFMK-DIP-00082216	ZFMK-TIS-2629860	Psychodidae	Pneumia		nubila	(Meigen, 1818)	Jaume-Schinkel, Santiago	2021-08-10	Germany	Nordrhein-Westfalen	Delbruck	Nature Reserve "Erdgarten-Lauerwiesen"	51.7989	8.65816		2021-04-13/2021-04-26	male	GBOL III	1	Malaise trap	Palearctic
ZFMK-DIP-00082217	ZFMK-TIS-2629861	Psychodidae	Pneumia		nubila	(Meigen, 1818)	Jaume-Schinkel, Santiago	2021-08-10	Germany	Nordrhein-Westfalen	Delbruck	Nature Reserve "Erdgarten-Lauerwiesen"	51.7989	8.65816		2021-04-13/2021-04-26	male	GBOL III	1	Malaise trap	Palearctic
ZFMK-DIP-00082218	ZFMK-TIS-2629862	Psychodidae	Pneumia		nubila	(Meigen, 1818)	Jaume-Schinkel, Santiago	2021-08-10	Germany	Nordrhein-Westfalen	Delbruck	Nature Reserve "Erdgarten-Lauerwiesen"	51.7989	8.65816		2021-04-13/2021-04-26	male	GBOL III	1	Malaise trap	Palearctic
ZFMK-DIP-00082219	ZFMK-TIS-2629863	Psychodidae	Clytocerus		ocellaris	(Meigen, 1804)	Jaume-Schinkel, Santiago	2021-08-10	Germany	Nordrhein-Westfalen	Delbruck	Nature Reserve "Erdgarten-Lauerwiesen"	51.7989	8.65816		2021-04-13/2021-04-26	male	GBOL III	1	Malaise trap	Palearctic
ZFMK-DIP-00081904	ZFMK-TIS-2629864	Psychodidae	Clytocerus		ocellaris	(Meigen, 1804)	Jaume-Schinkel, Santiago	2021-08-10	Germany	Nordrhein-Westfalen	Delbruck	Nature Reserve "Erdgarten-Lauerwiesen"	51.7989	8.65816		2021-04-13/2021-04-26	male	GBOL III	1	Malaise trap	Palearctic
ZFMK-DIP-00097757	ZFMK-TIS-2636455	Psychodidae	Philosepedon		humeralis	(Meigen, 1818)	Jaume-Schinkel, Santiago	2022-08-08	Germany	Rheinland-Pfalz	Heppingen-Gimmingen	MF10, Landskrone, Wiese altes Burggelände	50.5517	7.17227	271	2013-06-27/2013-07-11	male	Rulik, Björn et al.	1	Malaise trap	Palearctic
ZFMK-DIP-00097758	ZFMK-TIS-2636456	Psychodidae	Philosepedon		humeralis	(Meigen, 1818)	Jaume-Schinkel, Santiago	2022-08-08	Germany	Rheinland-Pfalz	Heppingen-Gimmingen	MF10, Landskrone, Wiese altes Burggelände	50.5517	7.17227	271	2013-06-27/2013-07-11	male	Rulik, Björn et al.	1	Malaise trap	Palearctic
ZFMK-DIP-00097759	ZFMK-TIS-2636457	Psychodidae	Philosepedon		humeralis	(Meigen, 1818)	Jaume-Schinkel, Santiago	2022-08-08	Germany	Rheinland-Pfalz	Heppingen-Gimmingen	MF10, Landskrone, Wiese altes Burggelände	50.5517	7.17227	271	2013-06-27/2013-07-11	male	Rulik, Björn et al.	1	Malaise trap	Palearctic
ZFMK-DIP-00097760	ZFMK-TIS-2636458	Psychodidae	Philosepedon		humeralis	(Meigen, 1818)	Jaume-Schinkel, Santiago	2022-08-08	Germany	Rheinland-Pfalz	Heppingen-Gimmingen	MF10, Landskrone, Wiese altes Burggelände	50.5517	7.17227	271	2013-06-27/2013-07-11	male	Rulik, Björn et al.	1	Malaise trap	Palearctic
ZFMK-DIP-00097761	ZFMK-TIS-2636459	Psychodidae	Telmatoscopus		advena	(Eaton, 1893)	Jaume-Schinkel, Santiago	2022-08-08	Germany	Rheinland-Pfalz	Heppingen-Gimmingen	MF10, Landskrone, Wiese altes Burggelände	50.5517	7.17227	271	2013-06-27/2013-07-11	male	Rulik, Björn et al.	1	Malaise trap	Palearctic
ZFMK-DIP-00097762	ZFMK-TIS-2636460	Psychodidae	Telmatoscopus		advena	(Eaton, 1893)	Jaume-Schinkel, Santiago	2022-08-08	Germany	Rheinland-Pfalz	Heppingen-Gimmingen	MF10, Landskrone, Wiese altes Burggelände	50.5517	7.17227	271	2013-06-27/2013-07-11	male	Rulik, Björn et al.	1	Malaise trap	Palearctic
ZFMK-DIP-00097763	ZFMK-TIS-2636461	Psychodidae	Telmatoscopus		advena	(Eaton, 1893)	Jaume-Schinkel, Santiago	2022-08-08	Germany	Rheinland-Pfalz	Heppingen-Gimmingen	MF10, Landskrone, Wiese altes Burggelände	50.5517	7.17227	271	2013-06-27/2013-07-11	male	Rulik, Björn et al.	1	Malaise trap	Palearctic
ZFMK-DIP-00097764	ZFMK-TIS-2636462	Psychodidae	Telmatoscopus		advena	(Eaton, 1893)	Jaume-Schinkel, Santiago	2022-08-08	Germany	Rheinland-Pfalz	Heppingen-Gimmingen	MF10, Landskrone, Wiese altes Burggelände	50.5517	7.17227	271	2013-06-27/2013-07-11	male	Rulik, Björn et al.	1	Malaise trap	Palearctic
ZFMK-DIP-00097765	ZFMK-TIS-2636463	Psychodidae	Lepiseodina		rothschildi	(Eaton, 1913)	Jaume-Schinkel, Santiago	2022-08-08	Germany	Rheinland-Pfalz	Heppingen-Gimmingen	MF10, Landskrone, Wiese altes Burggelände	50.5517	7.17227	271	2013-06-27/2013-07-11	male	Rulik, Björn et al.	1	Malaise trap	Palearctic
ZFMK-DIP-00097766	ZFMK-TIS-2636464	Psychodidae	Pneumia		nubila	(Meigen, 1818)	Jaume-Schinkel, Santiago	2022-08-08	Germany	Sachsen	Dresden Klotzsche	Dresdner Heide Prießnitz loop SW Meschwitzruhe	51.1031	13.7908	168	2020-07-30/2020-08-6	male	Reimann, André;Kallweit, Uwe;Nielsen, Frauke	1	Malaise trap	Palearctic
ZFMK-DIP-00097767	ZFMK-TIS-2636465	Psychodidae	Pneumia		trivialis	(Eaton, 1893)	Jaume-Schinkel, Santiago	2022-08-08	Germany	Sachsen	Dresden Klotzsche	Dresdner Heide Prießnitz loop SW Meschwitzruhe	51.1031	13.7908	168	2020-07-30/2020-08-6	male	Reimann, André;Kallweit, Uwe;Nielsen, Frauke	1	Malaise trap	Palearctic
ZFMK-DIP-00097768	ZFMK-TIS-2636466	Psychodidae	Psychoda		gemina	(Eaton, 1904)	Jaume-Schinkel, Santiago	2022-08-08	Germany	Sachsen	Dresden Klotzsche	Dresdner Heide Prießnitz loop SW Meschwitzruhe	51.1031	13.7908	168	2020-07-30/2020-08-6	male	Reimann, André;Kallweit, Uwe;Nielsen, Frauke	1	Malaise trap	Palearctic
ZFMK-DIP-00097769	ZFMK-TIS-2636467	Psychodidae	Seoda		ambigua	(Eaton, 1893)	Jaume-Schinkel, Santiago	2022-08-08	Germany	Sachsen	Dresden Klotzsche	Dresdner Heide Prießnitz loop SW Meschwitzruhe	51.1031	13.7908	168	2020-07-30/2020-08-6	male	Reimann, André;Kallweit, Uwe;Nielsen, Frauke	1	Malaise trap	Palearctic
ZFMK-DIP-00097770	ZFMK-TIS-2636468	Psychodidae	Seoda		ambigua	(Eaton, 1893)	Jaume-Schinkel, Santiago	2022-08-08	Germany	Sachsen	Dresden Klotzsche	Dresdner Heide Prießnitz loop SW Meschwitzruhe	51.1031	13.7908	168	2020-07-30/2020-08-6	male	Reimann, André;Kallweit, Uwe;Nielsen, Frauke	1	Malaise trap	Palearctic
ZFMK-DIP-00097771	ZFMK-TIS-2636469	Psychodidae	Seoda		ambigua	(Eaton, 1893)	Jaume-Schinkel, Santiago	2022-08-08	Germany	Sachsen	Dresden Klotzsche	Dresdner Heide Prießnitz loop SW Meschwitzruhe	51.1031	13.7908	168	2020-07-30/2020-08-6	male	Reimann, André;Kallweit, Uwe;Nielsen, Frauke	1	Malaise trap	Palearctic
ZFMK-DIP-00097772	ZFMK-TIS-2636470	Psychodidae	Psychoda		cinerea	Banks, 1894	Jaume-Schinkel, Santiago	2022-08-08	Germany	Sachsen	Dresden Klotzsche	Dresdner Heide Prießnitz loop SW Meschwitzruhe	51.1031	13.7908	168	2020-07-30/2020-08-6	male	Reimann, André;Kallweit, Uwe;Nielsen, Frauke	1	Malaise trap	Palearctic
ZFMK-DIP-00097773	ZFMK-TIS-2636471	Psychodidae	Seoda		ambigua	(Eaton, 1893)	Jaume-Schinkel, Santiago	2022-08-08	Germany	Sachsen	Dresden Klotzsche	Dresdner Heide Prießnitz loop SW Meschwitzruhe	51.1031	13.7908	168	2020-07-30/2020-08-6	male	Reimann, André;Kallweit, Uwe;Nielsen, Frauke	1	Malaise trap	Palearctic
ZFMK-DIP-00097774	ZFMK-TIS-2636472	Psychodidae	Seoda		ambigua	(Eaton, 1893)	Jaume-Schinkel, Santiago	2022-08-08	Germany	Sachsen	Dresden Klotzsche	Dresdner Heide Prießnitz loop SW Meschwitzruhe	51.1031	13.7908	168	2020-07-30/2020-08-6	male	Reimann, André;Kallweit, Uwe;Nielsen, Frauke	1	Malaise trap	Palearctic
ZFMK-DIP-00097775	ZFMK-TIS-2636473	Psychodidae	Trichomyia		urbica	Haliday in Curtis, 1839	Jaume-Schinkel, Santiago	2022-08-08	Germany	Sachsen	Dresden Klotzsche	Dresdner Heide Prießnitz loop SW Meschwitzruhe	51.1031	13.7908	168	2020-07-30/2020-08-6	male	Reimann, André;Kallweit, Uwe;Nielsen, Frauke	1	Malaise trap	Palearctic
ZFMK-DIP-00097776	ZFMK-TIS-2636474	Psychodidae	Pneumia		nubila	(Meigen, 1818)	Jaume-Schinkel, Santiago	2022-08-08	Germany	Nordrhein-Westfalen	Rietberg	Nature reserve Rietberger Emsniederung	51.7951	8.46209		2021-04-13/2021-04-26	male	GBOL III	1	Malaise trap	Palearctic
ZFMK-DIP-00097777	ZFMK-TIS-2636475	Psychodidae	Psychoda		cinerea	Banks, 1894	Jaume-Schinkel, Santiago	2022-08-08	Germany	Nordrhein-Westfalen	Rietberg	Nature reserve Rietberger Emsniederung	51.7951	8.46209		2021-04-13/2021-04-26	male	GBOL III	1	Malaise trap	Palearctic
ZFMK-DIP-00097778	ZFMK-TIS-2636476	Psychodidae	Clytocerus		ocellaris	(Meigen, 1804)	Jaume-Schinkel, Santiago	2022-08-08	Germany	Nordrhein-Westfalen	Rietberg	Nature reserve Rietberger Emsniederung	51.7951	8.46209		2021-04-13/2021-04-26	male	GBOL III	1	Malaise trap	Palearctic
ZFMK-DIP-00097779	ZFMK-TIS-2636477	Psychodidae	Psychoda		trinodulosa	Tonnoir, 1922	Jaume-Schinkel, Santiago	2022-08-08	Germany	Nordrhein-Westfalen	Rietberg	Nature reserve Rietberger Emsniederung	51.7951	8.46209		2021-04-13/2021-04-26	male	GBOL III	1	Malaise trap	Palearctic
ZFMK-DIP-00097780	ZFMK-TIS-2636478	Psychodidae	Psychoda		minuta	Banks, 1894	Jaume-Schinkel, Santiago	2022-08-08	Germany	Nordrhein-Westfalen	Rietberg	Nature reserve Rietberger Emsniederung	51.7951	8.46209		2021-04-13/2021-04-26	male	GBOL III	1	Malaise trap	Palearctic
ZFMK-DIP-00097781	ZFMK-TIS-2636479	Psychodidae	Clytocerus		ocellaris	(Meigen, 1804)	Jaume-Schinkel, Santiago	2022-08-08	Germany	Nordrhein-Westfalen	Rietberg	Nature reserve Rietberger Emsniederung	51.7951	8.46209		2021-04-13/2021-04-26	male	GBOL III	1	Malaise trap	Palearctic
ZFMK-DIP-00097782	ZFMK-TIS-2636480	Psychodidae	Clytocerus		ocellaris	(Meigen, 1804)	Jaume-Schinkel, Santiago	2022-08-08	Germany	Nordrhein-Westfalen	Rietberg	Nature reserve Rietberger Emsniederung	51.7951	8.46209		2021-04-13/2021-04-26	male	GBOL III	1	Malaise trap	Palearctic
ZFMK-DIP-00097783	ZFMK-TIS-2636481	Psychodidae	Pneumia		nubila	(Meigen, 1818)	Jaume-Schinkel, Santiago	2022-08-08	Germany	Nordrhein-Westfalen	Rietberg	Nature reserve Rietberger Emsniederung	51.7951	8.46209		2021-04-13/2021-04-26	male	GBOL III	1	Malaise trap	Palearctic
ZFMK-DIP-00097784	ZFMK-TIS-2636482	Psychodidae	Clytocerus		ocellaris	(Meigen, 1804)	Jaume-Schinkel, Santiago	2022-08-08	Germany	Nordrhein-Westfalen	Rietberg	Nature reserve Rietberger Emsniederung	51.7951	8.46209		2021-04-13/2021-04-26	male	GBOL III	1	Malaise trap	Palearctic
ZFMK-DIP-00097785	ZFMK-TIS-2636483	Psychodidae	Pneumia		nubila	(Meigen, 1818)	Jaume-Schinkel, Santiago	2022-08-08	Germany	Nordrhein-Westfalen	Rietberg	Nature reserve Rietberger Emsniederung	51.7951	8.46209		2021-04-13/2021-04-26	male	GBOL III	1	Malaise trap	Palearctic
ZFMK-DIP-00097786	ZFMK-TIS-2636484	Psychodidae	Psychoda		grisescens	Tonnoir, 1922	Jaume-Schinkel, Santiago	2022-08-08	Germany	Nordrhein-Westfalen	Rietberg	Nature reserve Rietberger Emsniederung	51.7951	8.46209		2021-04-13/2021-04-26	male	GBOL III	1	Malaise trap	Palearctic
ZFMK-DIP-00097787	ZFMK-TIS-2636485	Psychodidae	Lepiseodina		rothschildi	(Eaton, 1913)	Jaume-Schinkel, Santiago	2022-08-08	Germany	Rheinland-Pfalz	Heppingen-Gimmingen	MF10, Landskrone, Wiese altes Burggelände	50.5517	7.17227	271	2013-07-25/2013-08-08	male	Rulik, Björn et al.	1	Malaise trap	Palearctic
ZFMK-DIP-00097788	ZFMK-TIS-2636486	Psychodidae	Lepiseodina		rothschildi	(Eaton, 1913)	Jaume-Schinkel, Santiago	2022-08-08	Germany	Rheinland-Pfalz	Heppingen-Gimmingen	MF10, Landskrone, Wiese altes Burggelände	50.5517	7.17227	271	2013-07-25/2013-08-08	male	Rulik, Björn et al.	1	Malaise trap	Palearctic
ZFMK-DIP-00097789	ZFMK-TIS-2636487	Psychodidae	Lepiseodina		rothschildi	(Eaton, 1913)	Jaume-Schinkel, Santiago	2022-08-08	Germany	Rheinland-Pfalz	Heppingen-Gimmingen	MF10, Landskrone, Wiese altes Burggelände	50.5517	7.17227	271	2013-07-25/2013-08-08	male	Rulik, Björn et al.	1	Malaise trap	Palearctic
ZFMK-DIP-00097791	ZFMK-TIS-2636488	Psychodidae	Lepiseodina		rothschildi	(Eaton, 1913)	Jaume-Schinkel, Santiago	2022-08-08	Germany	Rheinland-Pfalz	Heppingen-Gimmingen	MF10, Landskrone, Wiese altes Burggelände	50.5517	7.17227	271	2013-07-25/2013-08-08	male	Rulik, Björn et al.	1	Malaise trap	Palearctic
ZFMK-DIP-00097792	ZFMK-TIS-2636489	Psychodidae	Lepiseodina		rothschildi	(Eaton, 1913)	Jaume-Schinkel, Santiago	2022-08-08	Germany	Rheinland-Pfalz	Heppingen-Gimmingen	MF10, Landskrone, Wiese altes Burggelände	50.5517	7.17227	271	2013-07-25/2013-08-08	male	Rulik, Björn et al.	1	Malaise trap	Palearctic
ZFMK-DIP-00097793	ZFMK-TIS-2636490	Psychodidae	Lepiseodina		rothschildi	(Eaton, 1913)	Jaume-Schinkel, Santiago	2022-08-08	Germany	Rheinland-Pfalz	Heppingen-Gimmingen	MF10, Landskrone, Wiese altes Burggelände	50.5517	7.17227	271	2013-07-25/2013-08-08	male	Rulik, Björn et al.	1	Malaise trap	Palearctic
ZFMK-DIP-00097794	ZFMK-TIS-2636491	Psychodidae	Lepiseodina		rothschildi	(Eaton, 1913)	Jaume-Schinkel, Santiago	2022-08-08	Germany	Rheinland-Pfalz	Heppingen-Gimmingen	MF10, Landskrone, Wiese altes Burggelände	50.5517	7.17227	271	2013-07-25/2013-08-08	male	Rulik, Björn et al.	1	Malaise trap	Palearctic
ZFMK-DIP-00097795	ZFMK-TIS-2636492	Psychodidae	Lepiseodina		tristis	(Meigen, 1830)	Jaume-Schinkel, Santiago	2022-08-08	Germany	Rheinland-Pfalz	Heppingen-Gimmingen	MF10, Landskrone, Wiese altes Burggelände	50.5517	7.17227	271	2013-07-25/2013-08-08	male	Rulik, Björn et al.	1	Malaise trap	Palearctic
ZFMK-DIP-00097796	ZFMK-TIS-2636493	Psychodidae	Lepiseodina		tristis	(Meigen, 1830)	Jaume-Schinkel, Santiago	2022-08-08	Germany	Rheinland-Pfalz	Heppingen-Gimmingen	MF10, Landskrone, Wiese altes Burggelände	50.5517	7.17227	271	2013-07-25/2013-08-08	male	Rulik, Björn et al.	1	Malaise trap	Palearctic
ZFMK-DIP-00097797	ZFMK-TIS-2636494	Psychodidae	Telmatoscopus		advena	(Eaton, 1893)	Jaume-Schinkel, Santiago	2022-08-08	Germany	Rheinland-Pfalz	Heppingen-Gimmingen	MF10, Landskrone, Wiese altes Burggelände	50.5517	7.17227	271	2013-07-25/2013-08-08	male	Rulik, Björn et al.	1	Malaise trap	Palearctic
ZFMK-DIP-00097798	ZFMK-TIS-2636495	Psychodidae	Pneumia		trivialis	(Eaton, 1893)	Jaume-Schinkel, Santiago	2022-08-08	Germany	sachsen	Dresden Klotzsche	Dresdner Heide Prießnitz loop SW Meschwitzruhe	51.1031	13.7908	168	2020-08-6/2020-08-20	male	Reimann, André;Kallweit, Uwe;Nielsen, Frauke	1	Malaise trap	Palearctic
ZFMK-DIP-00097799	ZFMK-TIS-2636496	Psychodidae	Pneumia		trivialis	(Eaton, 1893)	Jaume-Schinkel, Santiago	2022-08-08	Germany	sachsen	Dresden Klotzsche	Dresdner Heide Prießnitz loop SW Meschwitzruhe	51.1031	13.7908	168	2020-08-6/2020-08-20	male	Reimann, André;Kallweit, Uwe;Nielsen, Frauke	1	Malaise trap	Palearctic
ZFMK-DIP-00097800	ZFMK-TIS-2636497	Psychodidae	Pneumia		trivialis	(Eaton, 1893)	Jaume-Schinkel, Santiago	2022-08-08	Germany	sachsen	Dresden Klotzsche	Dresdner Heide Prießnitz loop SW Meschwitzruhe	51.1031	13.7908	168	2020-08-6/2020-08-20	male	Reimann, André;Kallweit, Uwe;Nielsen, Frauke	1	Malaise trap	Palearctic
ZFMK-DIP-00097801	ZFMK-TIS-2636498	Psychodidae	Pneumia		trivialis	(Eaton, 1893)	Jaume-Schinkel, Santiago	2022-08-08	Germany	sachsen	Dresden Klotzsche	Dresdner Heide Prießnitz loop SW Meschwitzruhe	51.1031	13.7908	168	2020-08-6/2020-08-20	male	Reimann, André;Kallweit, Uwe;Nielsen, Frauke	1	Malaise trap	Palearctic
ZFMK-DIP-00097802	ZFMK-TIS-2636499	Psychodidae	Pneumia		trivialis	(Eaton, 1893)	Jaume-Schinkel, Santiago	2022-08-08	Germany	sachsen	Dresden Klotzsche	Dresdner Heide Prießnitz loop SW Meschwitzruhe	51.1031	13.7908	168	2020-08-6/2020-08-20	male	Reimann, André;Kallweit, Uwe;Nielsen, Frauke	1	Malaise trap	Palearctic
ZFMK-DIP-00097803	ZFMK-TIS-2636500	Psychodidae	Pneumia		trivialis	(Eaton, 1893)	Jaume-Schinkel, Santiago	2022-08-08	Germany	sachsen	Dresden Klotzsche	Dresdner Heide Prießnitz loop SW Meschwitzruhe	51.1031	13.7908	168	2020-08-6/2020-08-20	male	Reimann, André;Kallweit, Uwe;Nielsen, Frauke	1	Malaise trap	Palearctic
ZFMK-DIP-00097804	ZFMK-TIS-2636501	Psychodidae	Pneumia		trivialis	(Eaton, 1893)	Jaume-Schinkel, Santiago	2022-08-08	Germany	sachsen	Dresden Klotzsche	Dresdner Heide Prießnitz loop SW Meschwitzruhe	51.1031	13.7908	168	2020-08-6/2020-08-20	male	Reimann, André;Kallweit, Uwe;Nielsen, Frauke	1	Malaise trap	Palearctic
ZFMK-DIP-00097805	ZFMK-TIS-2636502	Psychodidae	Pneumia		nubila	(Meigen, 1818)	Jaume-Schinkel, Santiago	2022-08-08	Germany	Sachsen	Dresden Klotzsche	Dresdner Heide Prießnitz loop SW Meschwitzruhe	51.1031	13.7908	168	2020-07-30/2020-08-6	male	Reimann, André;Kallweit, Uwe;Nielsen, Frauke	1	Malaise trap	Palearctic
ZFMK-DIP-00097806	ZFMK-TIS-2636503	Psychodidae	Pneumia		trivialis	(Eaton, 1893)	Jaume-Schinkel, Santiago	2022-08-08	Germany	Sachsen	Dresden Klotzsche	Dresdner Heide Prießnitz loop SW Meschwitzruhe	51.1031	13.7908	168	2020-07-30/2020-08-6	male	Reimann, André;Kallweit, Uwe;Nielsen, Frauke	1	Malaise trap	Palearctic
ZFMK-DIP-00097807	ZFMK-TIS-2636504	Psychodidae	Pneumia		nubila	(Meigen, 1818)	Jaume-Schinkel, Santiago	2022-08-08	Germany	Sachsen	Dresden Klotzsche	Dresdner Heide Prießnitz loop SW Meschwitzruhe	51.1031	13.7908	168	2020-07-30/2020-08-6	male	Reimann, André;Kallweit, Uwe;Nielsen, Frauke	1	Malaise trap	Palearctic
ZFMK-DIP-00097808	ZFMK-TIS-2636505	Psychodidae	Psychoda		trinodulosa	Tonnoir, 1922	Jaume-Schinkel, Santiago	2022-08-08	Germany	Nordrhein-Westfalen	Delbrück	Nature reserve Erdgarten-Lauerwiesen	51.7989	8.65816		2021-04-13/2021-04-26	male	GBOL III	1	Malaise trap	Palearctic
ZFMK-DIP-00097809	ZFMK-TIS-2636506	Psychodidae	Clytocerus		ocellaris	(Meigen, 1804)	Jaume-Schinkel, Santiago	2022-08-08	Germany	Nordrhein-Westfalen	Delbrück	Nature reserve Erdgarten-Lauerwiesen	51.7989	8.65816		2021-04-13/2021-04-26	male	GBOL III	1	Malaise trap	Palearctic
ZFMK-DIP-00097810	ZFMK-TIS-2636507	Psychodidae	Clytocerus		ocellaris	(Meigen, 1804)	Jaume-Schinkel, Santiago	2022-08-08	Germany	Nordrhein-Westfalen	Delbrück	Nature reserve Erdgarten-Lauerwiesen	51.7989	8.65816		2021-04-13/2021-04-26	male	GBOL III	1	Malaise trap	Palearctic
ZFMK-DIP-00097811	ZFMK-TIS-2636508	Psychodidae	Clytocerus		ocellaris	(Meigen, 1804)	Jaume-Schinkel, Santiago	2022-08-08	Germany	Nordrhein-Westfalen	Delbrück	Nature reserve Erdgarten-Lauerwiesen	51.7989	8.65816		2021-04-13/2021-04-26	male	GBOL III	1	Malaise trap	Palearctic
ZFMK-DIP-00097812	ZFMK-TIS-2636509	Psychodidae	Clytocerus		ocellaris	(Meigen, 1804)	Jaume-Schinkel, Santiago	2022-08-08	Germany	Nordrhein-Westfalen	Delbrück	Nature reserve Erdgarten-Lauerwiesen	51.7989	8.65816		2021-04-13/2021-04-26	male	GBOL III	1	Malaise trap	Palearctic
ZFMK-DIP-00097813	ZFMK-TIS-2636510	Psychodidae	Pneumia		trivialis	(Eaton, 1893)	Jaume-Schinkel, Santiago	2022-08-08	Germany	Nordrhein-Westfalen	Delbrück	Nature reserve Erdgarten-Lauerwiesen	51.7989	8.65816		2021-04-13/2021-04-26	male	GBOL III	1	Malaise trap	Palearctic
ZFMK-DIP-00097814	ZFMK-TIS-2636511	Psychodidae	Pneumia		trivialis	(Eaton, 1893)	Jaume-Schinkel, Santiago	2022-08-08	Germany	Nordrhein-Westfalen	Delbrück	Nature reserve Erdgarten-Lauerwiesen	51.7989	8.65816		2021-04-13/2021-04-26	male	GBOL III	1	Malaise trap	Palearctic
ZFMK-DIP-00097815	ZFMK-TIS-2636512	Psychodidae	Psychoda		minuta	Banks, 1894	Jaume-Schinkel, Santiago	2022-08-08	Germany	Nordrhein-Westfalen	Delbrück	Nature reserve Erdgarten-Lauerwiesen	51.7989	8.65816		2021-04-13/2021-04-26	male	GBOL III	1	Malaise trap	Palearctic
ZFMK-DIP-00097816	ZFMK-TIS-2636513	Psychodidae	Clytocerus		ocellaris	(Meigen, 1804)	Jaume-Schinkel, Santiago	2022-08-08	Germany	Nordrhein-Westfalen	Delbrück	Nature reserve Erdgarten-Lauerwiesen	51.7989	8.65816		2021-04-13/2021-04-26	male	GBOL III	1	Malaise trap	Palearctic
ZFMK-DIP-00097817	ZFMK-TIS-2636514	Psychodidae	Clytocerus		ocellaris	(Meigen, 1804)	Jaume-Schinkel, Santiago	2022-08-08	Germany	Nordrhein-Westfalen	Delbrück	Nature reserve Erdgarten-Lauerwiesen	51.7989	8.65816		2021-04-13/2021-04-26	male	GBOL III	1	Malaise trap	Palearctic
ZFMK-DIP-00097853	ZFMK-TIS-2636550	Psychodidae	Lepiseodina		rothschildi	(Eaton, 1913)	Jaume-Schinkel, Santiago	2022-02-04	Germany	Rheinland-Pfalz	Heppingen-Gimmingen	MF10, Landskrone, Wiese altes Burggelände	50.5517	7.17227	271	2013-07-25/2013-08-08	male	Rulik, Björn et al.	1	Malaise Trap	Palearctic
ZFMK-DIP-00097854	ZFMK-TIS-2636551	Psychodidae	Lepiseodina		tristis	(Meigen, 1830)	Jaume-Schinkel, Santiago	2022-02-04	Germany	Rheinland-Pfalz	Heppingen-Gimmingen	MF10, Landskrone, Wiese altes Burggelände	50.5517	7.17227	271	2013-07-25/2013-08-08	male	Rulik, Björn et al.	1	Malaise Trap	Palearctic
ZFMK-DIP-00097855	ZFMK-TIS-2636552	Psychodidae	Telmatoscopus		advena	(Eaton, 1893)	Jaume-Schinkel, Santiago	2022-02-04	Germany	Rheinland-Pfalz	Heppingen-Gimmingen	MF10, Landskrone, Wiese altes Burggelände	50.5517	7.17227	271	2013-07-25/2013-08-08	male	Rulik, Björn et al.	1	Malaise Trap	Palearctic
ZFMK-DIP-00097856	ZFMK-TIS-2636553	Psychodidae	Telmatoscopus		advena	(Eaton, 1893)	Jaume-Schinkel, Santiago	2022-02-04	Germany	Rheinland-Pfalz	Heppingen-Gimmingen	MF10, Landskrone, Wiese altes Burggelände	50.5517	7.17227	271	2013-07-25/2013-08-08	male	Rulik, Björn et al.	1	Malaise Trap	Palearctic
ZFMK-DIP-00097857	ZFMK-TIS-2636554	Psychodidae	Telmatoscopus		advena	(Eaton, 1893)	Jaume-Schinkel, Santiago	2022-02-04	Germany	Rheinland-Pfalz	Heppingen-Gimmingen	MF10, Landskrone, Wiese altes Burggelände	50.5517	7.17227	271	2013-07-25/2013-08-08	male	Rulik, Björn et al.	1	Malaise Trap	Palearctic
ZFMK-DIP-00097858	ZFMK-TIS-2636555	Psychodidae	Lepiseodina		rothschildi	(Eaton, 1913)	Jaume-Schinkel, Santiago	2022-02-04	Germany	Rheinland-Pfalz	Heppingen-Gimmingen	MF10, Landskrone, Wiese altes Burggelände	50.5517	7.17227	271	2013-07-25/2013-08-08	male	Rulik, Björn et al.	1	Malaise Trap	Palearctic
ZFMK-DIP-00097859	ZFMK-TIS-2636556	Psychodidae	Telmatoscopus		advena	(Eaton, 1893)	Jaume-Schinkel, Santiago	2022-02-04	Germany	Rheinland-Pfalz	Niederzissen	MF7B, Bausenberg, Wiese	50.4654	7.2259	292	2013-06-13/2013-06-27	male	Rulik, Björn et al.	1	Malaise Trap	Palearctic
ZFMK-DIP-00097860	ZFMK-TIS-2636557	Psychodidae	Telmatoscopus		advena	(Eaton, 1893)	Jaume-Schinkel, Santiago	2022-02-04	Germany	Rheinland-Pfalz	Niederzissen	MF7B, Bausenberg, Wiese	50.4654	7.2259	292	2013-06-13/2013-06-27	male	Rulik, Björn et al.	1	Malaise Trap	Palearctic
ZFMK-DIP-00097861	ZFMK-TIS-2636558	Psychodidae	Lepiseodina		tristis	(Meigen, 1830)	Jaume-Schinkel, Santiago	2022-02-04	Germany	Rheinland-Pfalz	Niederzissen	MF7B, Bausenberg, Wiese	50.4654	7.2259	292	2013-06-13/2013-06-27	male	Rulik, Björn et al.	1	Malaise Trap	Palearctic
ZFMK-DIP-00097862	ZFMK-TIS-2636559	Psychodidae	Pneumia		tristis	(Meigen, 1830)	Jaume-Schinkel, Santiago	2022-02-04	Germany	Sachsen	Dresden Klotzsche	Dresdner Heide Prießnitz loop SW Meschwitzruhe	51.1031	13.7908	168	2020-07-30/2020-08-06	male	Reimann, André;Kallweit, Uwe;Nielsen, Frauke	1	Malaise trap	Palearctic
ZFMK-DIP-00097863	ZFMK-TIS-2636560	Psychodidae	Pneumia		trivialis	(Eaton, 1893)	Jaume-Schinkel, Santiago	2022-02-04	Germany	Sachsen	Dresden Klotzsche	Dresdner Heide Prießnitz loop SW Meschwitzruhe	51.1031	13.7908	168	2020-07-30/2020-08-06	male	Reimann, André;Kallweit, Uwe;Nielsen, Frauke	1	Malaise trap	Palearctic
ZFMK-DIP-00097864	ZFMK-TIS-2636561	Psychodidae	Clytocerus		ocellaris	(Meigen, 1804)	Jaume-Schinkel, Santiago	2022-02-04	Germany	Sachsen	Dresden Klotzsche	Dresdner Heide Prießnitz loop SW Meschwitzruhe	51.1031	13.7908	168	2020-07-30/2020-08-06	male	Reimann, André;Kallweit, Uwe;Nielsen, Frauke	1	Malaise trap	Palearctic
ZFMK-DIP-00097865	ZFMK-TIS-2636562	Psychodidae	Pericoma		blandula group		Jaume-Schinkel, Santiago	2022-02-04	Germany	Sachsen	Dresden Klotzsche	Dresdner Heide Prießnitz loop SW Meschwitzruhe	51.1031	13.7908	168	2020-07-30/2020-08-06	male	Reimann, André;Kallweit, Uwe;Nielsen, Frauke	1	Malaise trap	Palearctic
ZFMK-DIP-00097866	ZFMK-TIS-2636563	Psychodidae	Pericoma		blandula group		Jaume-Schinkel, Santiago	2022-02-04	Germany	Sachsen	Dresden Klotzsche	Dresdner Heide Prießnitz loop SW Meschwitzruhe	51.1031	13.7908	168	2020-07-30/2020-08-06	male	Reimann, André;Kallweit, Uwe;Nielsen, Frauke	1	Malaise trap	Palearctic
ZFMK-DIP-00097867	ZFMK-TIS-2636564	Psychodidae	Pericoma		blandula group		Jaume-Schinkel, Santiago	2022-02-04	Germany	Sachsen	Dresden Klotzsche	Dresdner Heide Prießnitz loop SW Meschwitzruhe	51.1031	13.7908	168	2020-07-30/2020-08-06	male	Reimann, André;Kallweit, Uwe;Nielsen, Frauke	1	Malaise trap	Palearctic
ZFMK-DIP-00097868	ZFMK-TIS-2636565	Psychodidae	Pericoma		blandula group		Jaume-Schinkel, Santiago	2022-02-04	Germany	Sachsen	Dresden Klotzsche	Dresdner Heide Prießnitz loop SW Meschwitzruhe	51.1031	13.7908	168	2020-07-30/2020-08-06	male	Reimann, André;Kallweit, Uwe;Nielsen, Frauke	1	Malaise trap	Palearctic
ZFMK-DIP-00097869	ZFMK-TIS-2636566	Psychodidae	Psychoda		gemina	(Eaton, 1904)	Jaume-Schinkel, Santiago	2022-02-04	Germany	Sachsen	Dresden Klotzsche	Dresdner Heide Prießnitz loop SW Meschwitzruhe	51.1031	13.7908	168	2020-07-30/2020-08-06	male	Reimann, André;Kallweit, Uwe;Nielsen, Frauke	1	Malaise trap	Palearctic
ZFMK-DIP-00097870	ZFMK-TIS-2636567	Psychodidae	Pneumia		trivialis	(Eaton, 1893)	Jaume-Schinkel, Santiago	2022-02-04	Germany	Sachsen	Dresden Klotzsche	Dresdner Heide Prießnitz loop SW Meschwitzruhe	51.1031	13.7908	168	2020-07-30/2020-08-06	male	Reimann, André;Kallweit, Uwe;Nielsen, Frauke	1	Malaise trap	Palearctic
ZFMK-DIP-00097871	ZFMK-TIS-2636568	Psychodidae	Telmatoscopus		advena	(Eaton, 1893)	Jaume-Schinkel, Santiago	2022-02-04	Germany	Sachsen	Dresden Klotzsche	Dresdner Heide Prießnitz loop SW Meschwitzruhe	51.1031	13.7908	168	2020-07-30/2020-08-06	male	Reimann, André;Kallweit, Uwe;Nielsen, Frauke	1	Malaise trap	Palearctic
ZFMK-DIP-00097872	ZFMK-TIS-2636569	Psychodidae	Pneumia		trivialis	(Eaton, 1893)	Jaume-Schinkel, Santiago	2022-02-04	Germany	Hessen	Gießen	Lahnaue betw. Dutenhofen & Heuchelheim	50.572	8.60828		2021-06-16/2021-07-1	male	GBOL III		Malaise trap	Palearctic
ZFMK-DIP-00097873	ZFMK-TIS-2636570	Psychodidae	Pneumia		trivialis	(Eaton, 1893)	Jaume-Schinkel, Santiago	2022-02-04	Germany	Hessen	Gießen	Lahnaue betw. Dutenhofen & Heuchelheim	50.572	8.60828		2021-06-16/2021-07-1	male	GBOL III		Malaise trap	Palearctic
ZFMK-DIP-00097874	ZFMK-TIS-2636571	Psychodidae	Pneumia		trivialis	(Eaton, 1893)	Jaume-Schinkel, Santiago	2022-02-04	Germany	Hessen	Gießen	Lahnaue betw. Dutenhofen & Heuchelheim	50.572	8.60828		2021-06-16/2021-07-1	male	GBOL III		Malaise trap	Palearctic
ZFMK-DIP-00097875	ZFMK-TIS-2636572	Psychodidae	Paramormia		ustulata	(Haliday in Walker, 1856)	Jaume-Schinkel, Santiago	2022-02-04	Germany	Hessen	Gießen	Lahnaue betw. Dutenhofen & Heuchelheim	50.572	8.60828		2021-06-16/2021-07-1	male	GBOL III		Malaise trap	Palearctic
ZFMK-DIP-00097876	ZFMK-TIS-2636573	Psychodidae	Paramormia		ustulata	(Haliday in Walker, 1856)	Jaume-Schinkel, Santiago	2022-02-04	Germany	Hessen	Gießen	Lahnaue betw. Dutenhofen & Heuchelheim	50.572	8.60828		2021-06-16/2021-07-1	male	GBOL III		Malaise trap	Palearctic
ZFMK-DIP-00097877	ZFMK-TIS-2636574	Psychodidae	Paramormia		ustulata	(Haliday in Walker, 1856)	Jaume-Schinkel, Santiago	2022-02-04	Germany	Hessen	Gießen	Lahnaue betw. Dutenhofen & Heuchelheim	50.572	8.60828		2021-06-16/2021-07-1	male	GBOL III		Malaise trap	Palearctic
ZFMK-DIP-00097878	ZFMK-TIS-2636575	Psychodidae	Paramormia		ustulata	(Haliday in Walker, 1856)	Jaume-Schinkel, Santiago	2022-02-04	Germany	Hessen	Gießen	Lahnaue betw. Dutenhofen & Heuchelheim	50.572	8.60828		2021-06-16/2021-07-1	male	GBOL III		Malaise trap	Palearctic
ZFMK-DIP-00097879	ZFMK-TIS-2636576	Psychodidae	Paramormia		ustulata	(Haliday in Walker, 1856)	Jaume-Schinkel, Santiago	2022-02-04	Germany	Hessen	Gießen	Lahnaue betw. Dutenhofen & Heuchelheim	50.572	8.60828		2021-06-16/2021-07-1	male	GBOL III		Malaise trap	Palearctic
ZFMK-DIP-00097880	ZFMK-TIS-2636577	Psychodidae	Paramormia		ustulata	(Haliday in Walker, 1856)	Jaume-Schinkel, Santiago	2022-02-04	Germany	Hessen	Gießen	Lahnaue betw. Dutenhofen & Heuchelheim	50.572	8.60828		2021-06-16/2021-07-1	male	GBOL III		Malaise trap	Palearctic
ZFMK-DIP-00097881	ZFMK-TIS-2636578	Psychodidae	Paramormia		ustulata	(Haliday in Walker, 1856)	Jaume-Schinkel, Santiago	2022-02-04	Germany	Hessen	Gießen	Lahnaue betw. Dutenhofen & Heuchelheim	50.572	8.60828		2021-06-16/2021-07-1	male	GBOL III		Malaise trap	Palearctic
ZFMK-DIP-00097882	ZFMK-TIS-2636579	Psychodidae	Pneumia		trivialis	(Eaton, 1893)	Jaume-Schinkel, Santiago	2022-02-04	Germany	Hessen	Gießen	Lahnaue betw. Dutenhofen & Heuchelheim	50.572	8.60828		2021-06-16/2021-07-1	male	GBOL III		Malaise trap	Palearctic
ZFMK-DIP-00097883	ZFMK-TIS-2636580	Psychodidae	Lepiseodina		rothschildi	(Eaton, 1913)	Jaume-Schinkel, Santiago	2022-02-04	Germany	Rheinland-Pfalz	Kreis Ahrweiler, Heppingen-Gimmingen	MF10, Landskrone, Wiese altes Burggelände	50.5517	7.17227	271	2013-07-25/2013-08-08	male	Rulik, Björn et al.	1	Malaise trap	Palearctic
ZFMK-DIP-00097884	ZFMK-TIS-2636581	Psychodidae	Lepiseodina		rothschildi	(Eaton, 1913)	Jaume-Schinkel, Santiago	2022-02-04	Germany	Rheinland-Pfalz	Kreis Ahrweiler, Heppingen-Gimmingen	MF10, Landskrone, Wiese altes Burggelände	50.5517	7.17227	271	2013-07-25/2013-08-08	male	Rulik, Björn et al.	1	Malaise trap	Palearctic
ZFMK-DIP-00097885	ZFMK-TIS-2636582	Psychodidae	Lepiseodina		tristis	(Meigen, 1830)	Jaume-Schinkel, Santiago	2022-02-04	Germany	Rheinland-Pfalz	Kreis Ahrweiler, Heppingen-Gimmingen	MF10, Landskrone, Wiese altes Burggelände	50.5517	7.17227	271	2013-07-25/2013-08-08	male	Rulik, Björn et al.	1	Malaise trap	Palearctic
ZFMK-DIP-00097886	ZFMK-TIS-2636583	Psychodidae	Lepiseodina		rothschildi	(Eaton, 1913)	Jaume-Schinkel, Santiago	2022-02-04	Germany	Rheinland-Pfalz	Kreis Ahrweiler, Heppingen-Gimmingen	MF10, Landskrone, Wiese altes Burggelände	50.5517	7.17227	271	2013-07-25/2013-08-08	male	Rulik, Björn et al.	1	Malaise trap	Palearctic
ZFMK-DIP-00097887	ZFMK-TIS-2636584	Psychodidae	Lepiseodina		tristis	(Meigen, 1830)	Jaume-Schinkel, Santiago	2022-02-04	Germany	Rheinland-Pfalz	Kreis Ahrweiler, Heppingen-Gimmingen	MF10, Landskrone, Wiese altes Burggelände	50.5517	7.17227	271	2013-07-25/2013-08-08	male	Rulik, Björn et al.	1	Malaise trap	Palearctic
ZFMK-DIP-00097888	ZFMK-TIS-2636585	Psychodidae	Lepiseodina		tristis	(Meigen, 1830)	Jaume-Schinkel, Santiago	2022-02-04	Germany	Rheinland-Pfalz	Kreis Ahrweiler, Heppingen-Gimmingen	MF10, Landskrone, Wiese altes Burggelände	50.5517	7.17227	271	2013-07-25/2013-08-08	male	Rulik, Björn et al.	1	Malaise trap	Palearctic
ZFMK-DIP-00097889	ZFMK-TIS-2636586	Psychodidae	Lepiseodina		tristis	(Meigen, 1830)	Jaume-Schinkel, Santiago	2022-02-04	Germany	Rheinland-Pfalz	Kreis Ahrweiler, Heppingen-Gimmingen	MF10, Landskrone, Wiese altes Burggelände	50.5517	7.17227	271	2013-07-25/2013-08-08	male	Rulik, Björn et al.	1	Malaise trap	Palearctic
ZFMK-DIP-00097890	ZFMK-TIS-2636587	Psychodidae	Telmatoscopus		advena	(Eaton, 1893)	Jaume-Schinkel, Santiago	2022-02-04	Germany	Rheinland-Pfalz	Kreis Ahrweiler, Heppingen-Gimmingen	MF10, Landskrone, Wiese altes Burggelände	50.5517	7.17227	271	2013-07-25/2013-08-08	male	Rulik, Björn et al.	1	Malaise trap	Palearctic
ZFMK-DIP-00097891	ZFMK-TIS-2636588	Psychodidae	Pneumia		trivialis	(Eaton, 1893)	Jaume-Schinkel, Santiago	2022-02-04	Germany	Sachsen	Dresden Klotzsche	Dresdner Heide Prießnitz loop SW Meschwitzruhe	51.1031	13.7908	168	2020-08-6/2020-08-20	male	Reimann, André;Kallweit, Uwe;Nielsen, Frauke	1	Malaise trap	Palearctic
ZFMK-DIP-00097892	ZFMK-TIS-2636589	Psychodidae	Pneumia		trivialis	(Eaton, 1893)	Jaume-Schinkel, Santiago	2022-02-04	Germany	Sachsen	Dresden Klotzsche	Dresdner Heide Prießnitz loop SW Meschwitzruhe	51.1031	13.7908	168	2020-08-6/2020-08-20	male	Reimann, André;Kallweit, Uwe;Nielsen, Frauke	1	Malaise trap	Palearctic
ZFMK-DIP-00097893	ZFMK-TIS-2636590	Psychodidae	Pneumia		trivialis	(Eaton, 1893)	Jaume-Schinkel, Santiago	2022-02-04	Germany	Sachsen	Dresden Klotzsche	Dresdner Heide Prießnitz loop SW Meschwitzruhe	51.1031	13.7908	168	2020-08-6/2020-08-20	male	Reimann, André;Kallweit, Uwe;Nielsen, Frauke	1	Malaise trap	Palearctic
ZFMK-DIP-00097894	ZFMK-TIS-2636591	Psychodidae	Pneumia		trivialis	(Eaton, 1893)	Jaume-Schinkel, Santiago	2022-02-04	Germany	Sachsen	Dresden Klotzsche	Dresdner Heide Prießnitz loop SW Meschwitzruhe	51.1031	13.7908	168	2020-08-6/2020-08-20	male	Reimann, André;Kallweit, Uwe;Nielsen, Frauke	1	Malaise trap	Palearctic
ZFMK-DIP-00097895	ZFMK-TIS-2636592	Psychodidae	Pneumia		trivialis	(Eaton, 1893)	Jaume-Schinkel, Santiago	2022-02-04	Germany	Sachsen	Dresden Klotzsche	Dresdner Heide Prießnitz loop SW Meschwitzruhe	51.1031	13.7908	168	2020-08-6/2020-08-20	male	Reimann, André;Kallweit, Uwe;Nielsen, Frauke	1	Malaise trap	Palearctic
ZFMK-DIP-00097896	ZFMK-TIS-2636593	Psychodidae	Pneumia		trivialis	(Eaton, 1893)	Jaume-Schinkel, Santiago	2022-02-04	Germany	Sachsen	Dresden Klotzsche	Dresdner Heide Prießnitz loop SW Meschwitzruhe	51.1031	13.7908	168	2020-08-6/2020-08-20	male	Reimann, André;Kallweit, Uwe;Nielsen, Frauke	1	Malaise trap	Palearctic
ZFMK-DIP-00097897	ZFMK-TIS-2636594	Psychodidae	Pneumia		trivialis	(Eaton, 1893)	Jaume-Schinkel, Santiago	2022-02-04	Germany	Sachsen	Dresden Klotzsche	Dresdner Heide Prießnitz loop SW Meschwitzruhe	51.1031	13.7908	168	2020-08-6/2020-08-20	male	Reimann, André;Kallweit, Uwe;Nielsen, Frauke	1	Malaise trap	Palearctic
ZFMK-DIP-00097898	ZFMK-TIS-2636595	Psychodidae	Pneumia		trivialis	(Eaton, 1893)	Jaume-Schinkel, Santiago	2022-02-04	Germany	Sachsen	Dresden Klotzsche	Dresdner Heide Prießnitz loop SW Meschwitzruhe	51.1031	13.7908	168	2020-08-6/2020-08-20	male	Reimann, André;Kallweit, Uwe;Nielsen, Frauke	1	Malaise trap	Palearctic
ZFMK-DIP-00097899	ZFMK-TIS-2636596	Psychodidae	Pneumia		trivialis	(Eaton, 1893)	Jaume-Schinkel, Santiago	2022-02-04	Germany	Sachsen	Dresden Klotzsche	Dresdner Heide Prießnitz loop SW Meschwitzruhe	51.1031	13.7908	168	2020-08-6/2020-08-20	male	Reimann, André;Kallweit, Uwe;Nielsen, Frauke	1	Malaise trap	Palearctic
ZFMK-DIP-00097900	ZFMK-TIS-2636597	Psychodidae	Pneumia		trivialis	(Eaton, 1893)	Jaume-Schinkel, Santiago	2022-02-04	Germany	Sachsen	Dresden Klotzsche	Dresdner Heide Prießnitz loop SW Meschwitzruhe	51.1031	13.7908	168	2020-08-6/2020-08-20	male	Reimann, André;Kallweit, Uwe;Nielsen, Frauke	1	Malaise trap	Palearctic
ZFMK-DIP-00097901	ZFMK-TIS-2636598	Psychodidae	Pneumia		trivialis	(Eaton, 1893)	Jaume-Schinkel, Santiago	2022-02-04	Germany	Sachsen	Dresden Klotzsche	Dresdner Heide Prießnitz loop SW Meschwitzruhe	51.1031	13.7908	168	2020-08-6/2020-08-20	male	Reimann, André;Kallweit, Uwe;Nielsen, Frauke	1	Malaise trap	Palearctic
ZFMK-DIP-00097902	ZFMK-TIS-2636599	Psychodidae	Pneumia		trivialis	(Eaton, 1893)	Jaume-Schinkel, Santiago	2022-02-04	Germany	Sachsen	Dresden Klotzsche	Dresdner Heide Prießnitz loop SW Meschwitzruhe	51.1031	13.7908	168	2020-08-6/2020-08-20	male	Reimann, André;Kallweit, Uwe;Nielsen, Frauke	1	Malaise trap	Palearctic
ZFMK-DIP-00097903	ZFMK-TIS-2636600	Psychodidae	Pneumia		trivialis	(Eaton, 1893)	Jaume-Schinkel, Santiago	2022-02-04	Germany	Sachsen	Dresden Klotzsche	Dresdner Heide Prießnitz loop SW Meschwitzruhe	51.1031	13.7908	168	2020-08-6/2020-08-20	male	Reimann, André;Kallweit, Uwe;Nielsen, Frauke	1	Malaise trap	Palearctic
ZFMK-DIP-00097904	ZFMK-TIS-2636601	Psychodidae	Pneumia		trivialis	(Eaton, 1893)	Jaume-Schinkel, Santiago	2022-02-04	Germany	Nordrhein-Westfalen	Rhein-Sieg-Kreis	Alfter, Mirbachstraße	50.7327	7.013		2021-07-22/2021-07-22	male	GBOL III		Malaise trap	Palearctic
ZFMK-DIP-00097905	ZFMK-TIS-2636602	Psychodidae	Ulomyia		fuliginosa	(Meigen, 1804)	Jaume-Schinkel, Santiago	2022-02-04	Germany	Nordrhein-Westfalen	Rhein-Sieg-Kreis	Alfter, Mirbachstraße	50.7327	7.013		2021-07-22/2021-07-22	male	GBOL III		Malaise trap	Palearctic
ZFMK-DIP-00097906	ZFMK-TIS-2636603	Psychodidae	Pneumia		trivialis	(Eaton, 1893)	Jaume-Schinkel, Santiago	2022-02-04	Germany	Nordrhein-Westfalen	Rhein-Sieg-Kreis	Alfter, Mirbachstraße	50.7327	7.013		2021-07-22/2021-07-22	male	GBOL III		Malaise trap	Palearctic
ZFMK-DIP-00097907	ZFMK-TIS-2636604	Psychodidae	Pneumia		trivialis	(Eaton, 1893)	Jaume-Schinkel, Santiago	2022-02-04	Germany	Nordrhein-Westfalen	Rhein-Sieg-Kreis	Alfter, Mirbachstraße	50.7327	7.013		2021-07-22/2021-07-22	male	GBOL III		Malaise trap	Palearctic
ZFMK-DIP-00097908	ZFMK-TIS-2636605	Psychodidae	Pneumia		trivialis	(Eaton, 1893)	Jaume-Schinkel, Santiago	2022-02-04	Germany	Nordrhein-Westfalen	Rhein-Sieg-Kreis	Alfter, Mirbachstraße	50.7327	7.013		2021-07-22/2021-07-22	male	GBOL III		Malaise trap	Palearctic
ZFMK-DIP-00097909	ZFMK-TIS-2636606	Psychodidae	Pneumia		nubila	(Meigen, 1818)	Jaume-Schinkel, Santiago	2022-02-04	Germany	Nordrhein-Westfalen	Rhein-Sieg-Kreis	Alfter, Mirbachstraße	50.7327	7.013		2021-07-22/2021-07-22	male	GBOL III		Malaise trap	Palearctic
ZFMK-DIP-00097910	ZFMK-TIS-2636607	Psychodidae	Pneumia		trivialis	(Eaton, 1893)	Jaume-Schinkel, Santiago	2022-02-04	Germany	Nordrhein-Westfalen	Rhein-Sieg-Kreis	Alfter, Mirbachstraße	50.7327	7.013		2021-07-22/2021-07-22	male	GBOL III		Malaise trap	Palearctic
ZFMK-DIP-00097911	ZFMK-TIS-2636608	Psychodidae	Pneumia		trivialis	(Eaton, 1893)	Jaume-Schinkel, Santiago	2022-02-04	Germany	Nordrhein-Westfalen	Rhein-Sieg-Kreis	Alfter, Mirbachstraße	50.7327	7.013		2021-07-22/2021-07-22	male	GBOL III		Malaise trap	Palearctic
ZFMK-DIP-00097912	ZFMK-TIS-2636609	Psychodidae	Pneumia		trivialis	(Eaton, 1893)	Jaume-Schinkel, Santiago	2022-02-04	Germany	Nordrhein-Westfalen	Rhein-Sieg-Kreis	Alfter, Mirbachstraße	50.7327	7.013		2021-07-22/2021-07-22	male	GBOL III		Malaise trap	Palearctic
