# Supplementary material for: Preserving morphology while extracting DNA: a non-destructive field-to-museum protocol for slide-mounted specimens
Source: Biodivers Data J. 2024 Jun 7;12:e119448. doi: 10.3897/BDJ.12.e119448 (PMC11179092; doi:10.3897/BDJ.12.e119448)
Supplement: Supplementary material 2 — Experiment data [file bdj-12-e119448-s002.csv]

Genus	species	Specimen_number	Successful_Barcode	Year	Antenna	Ascoids	Palps	Wings	Legs	Genitalia	Total_changes	Treatment	Treatment_new	Fix Factor Shake	Fix Factor Time	DNA_median_fullstop	Average	1_Measurement	2_Measurement	3_Measurement
Trichomyia	urbica	ZFMK-TIS-2629675	yes	2013	2	2	2	0	1	0	7	1	C16	constant	16	0.517	0.524	0.517	0.635	0.42
Lepiseodina	rothschildi	ZFMK-TIS-2629676	yes	2013	1	1	0	0	2	0	4	1	C16	constant	16	0.832	0.842	0.9	0.832	0.794
Ulomyia	cognata	ZFMK-TIS-2629677	yes	2013	1	0	0	0	0	0	1	1	C16	constant	16	0.628	0.6367	0.692	0.628	0.59
Trichomyia	urbica	ZFMK-TIS-2629678	yes	2013	0	0	1	0	0	0	1	1	C16	constant	16	0.306	0.3027	0.318	0.306	0.284
Trichomyia	urbica	ZFMK-TIS-2629679	yes	2013	0	2	1	0	0	0	3	1	C16	constant	16	0	0	0	0	0
Lepiseodina	rothschildi	ZFMK-TIS-2629680	yes	2013	0	0	0	0	0	0	0	1	C16	constant	16	0.399	0.3987	0.437	0.399	0.36
Telmatoscopus	advena	ZFMK-TIS-2629681	yes	2013	1	0	0	1	0	0	2	1	C16	constant	16	0.382	0.3917	0.448	0.382	0.345
Lepiseodina	tristis	ZFMK-TIS-2629682	yes	2013	1	2	0	0	1	0	4	1	C16	constant	16	0.0957	0.1074	0.14	0.0957	0.0865
Philosepedon	humeralis	ZFMK-TIS-2629683	no	2013	0	2	0	0	0	0	2	1	C16	constant	16	0.353	0.3533	0.404	0.353	0.303
Psychoda	gemina	ZFMK-TIS-2629684	yes	2013	2	2	0	0	0	0	4	1	C16	constant	16	0.631	0.6417	0.731	0.631	0.563
Psychoda	cinerea	ZFMK-TIS-2629685	yes	2013	1	0	1	0	1	0	3	1	C16	constant	16	0.15	0.1553	0.18	0.15	0.136
Peripsychoda	auriculata	ZFMK-TIS-2629686	yes	2020	2	1	0	0	2	0	5	1	C16	constant	16	0.146	0.1457	0.17	0.146	0.121
Pneumia	trivialis	ZFMK-TIS-2629687	yes	2020	2	0	0	0	2	0	4	1	C16	constant	16	0.384	0.3813	0.404	0.384	0.356
Clytocerus	ocellaris	ZFMK-TIS-2629688	yes	2020	2	0	1	0	2	0	5	1	C16	constant	16	0.145	0.147	0.182	0.145	0.114
Pneumia	trivialis	ZFMK-TIS-2629689	yes	2020	0	0	0	0	1	0	1	1	C16	constant	16	0.37	0.3717	0.399	0.37	0.346
Pneumia	trivialis	ZFMK-TIS-2629690	yes	2020	0	0	0	0	2	0	2	1	C16	constant	16	0.193	0.1953	0.237	0.193	0.156
Pneumia	trivialis	ZFMK-TIS-2629691	yes	2020	2	2	0	0	3	0	7	1	C16	constant	16	0.0807	0.0828	0.0871	0.0807	0.0805
Peripsychoda	auriculata	ZFMK-TIS-2629692	yes	2020	2	0	0	0	1	0	3	1	C16	constant	16	0.31	0.32	0.382	0.31	0.268
Peripsychoda	auriculata	ZFMK-TIS-2629693	yes	2020	1	0	0	0	0	0	1	1	C16	constant	16	0.0287	0.0231	0.0287	0.006	0.0347
Pneumia	trivialis	ZFMK-TIS-2629694	yes	2020	0	0	0	0	0	0	0	1	C16	constant	16	0.215	0.224	0.273	0.215	0.184
Pneumia	trivialis	ZFMK-TIS-2629695	no	2020	1	0	1	0	1	0	3	1	C16	constant	16	0.168	0.1653	0.185	0.168	0.143
Pneumia	trivialis	ZFMK-TIS-2629696	yes	2021	1	0	0	0	0	0	1	1	C16	constant	16	0.106	0.108	0.141	0.106	0.0771
Pneumia	trivialis	ZFMK-TIS-2629697	yes	2021	2	0	0	0	1	0	3	1	C16	constant	16	0.502	0.499	0.565	0.502	0.43
Pneumia	trivialis	ZFMK-TIS-2629698	yes	2021	1	0	0	0	0	0	1	1	C16	constant	16	0.119	0.1198	0.144	0.119	0.0963
Pneumia	trivialis	ZFMK-TIS-2629699	yes	2021	2	0	0	0	1	0	3	1	C16	constant	16	0	0	0	0	0
Pneumia	trivialis	ZFMK-TIS-2629700	yes	2021	2	0	0	0	0	0	2	1	C16	constant	16	0.36	0.3443	0.376	0.36	0.297
Pneumia	trivialis	ZFMK-TIS-2629701	no	2021	1	0	0	0	0	0	1	1	C16	constant	16	0.0728	0.081	0.102	0.0728	0.0682
Pneumia	trivialis	ZFMK-TIS-2629702	yes	2021	1	0	0	0	1	0	2	1	C16	constant	16	0.0368	0.0368	0.0368	0	0
Pneumia	trivialis	ZFMK-TIS-2629703	yes	2021	1	0	0	0	1	0	2	1	C16	constant	16	0.376	0.3823	0.412	0.376	0.359
Pneumia	trivialis	ZFMK-TIS-2629704	yes	2021	0	0	0	0	2	0	2	1	C16	constant	16	0.677	0.6813	0.742	0.677	0.625
Pneumia	trivialis	ZFMK-TIS-2629705	yes	2021	2	0	0	0	4	0	6	1	C16	constant	16	0.151	0.149	0.193	0.151	0.103
Lepiseodina	rothschildi	ZFMK-TIS-2629706	yes	2013	0	1	0	0	1	0	2	2	C12	constant	12	0	0	0	0	0
Philosepedon	humeralis	ZFMK-TIS-2629707	no	2013	0	0	0	0	1	0	1	2	C12	constant	12	0.257	0.2879	0.0408	0.257	0.566
Lepiseodina	tristis	ZFMK-TIS-2629708	yes	2013	1	0	0	0	4	0	5	2	C12	constant	12	0	0	0	0	0
Trichomyia	urbica	ZFMK-TIS-2629709	yes	2013	0	1	2	0	0	0	3	2	C12	constant	12	0.48	0.485	0.537	0.48	0.438
Lepiseodina	rothschildi	ZFMK-TIS-2629710	yes	2013	1	1	0	0	0	0	2	2	C12	constant	12	0	0	0	0	0
Psychoda	phalenoides	ZFMK-TIS-2629711	yes	2013	1	0	0	0	1	0	2	2	C12	constant	12	0.661	0.7067	0.839	0.661	0.62
Lepiseodina	tristis	ZFMK-TIS-2629712	yes	2013	0	1	1	0	1	0	3	2	C12	constant	12	0.682	0.687	0.773	0.682	0.606
Seoda	morula	ZFMK-TIS-2629713	yes	2013	1	0	0	2	2	0	5	2	C12	constant	12	0.726	0.7447	0.808	0.726	0.7
Lepiseodina	rothschildi	ZFMK-TIS-2629714	yes	2013	0	1	0	0	4	0	5	2	C12	constant	12	0.178	0.1767	0.171	0.178	0.181
Telmatoscopus	advena	ZFMK-TIS-2629715	yes	2013	2	0	2	0	0	0	4	2	C12	constant	12	0.59	0.591	0.635	0.59	0.548
Philosepedon	humeralis	ZFMK-TIS-2629716	yes	2013	1	0	1	0	0	0	2	2	C12	constant	12	0.218	0.2157	0.228	0.218	0.201
Pneumia	trivialis	ZFMK-TIS-2629717	yes	2020	1	0	1	0	1	0	3	2	C12	constant	12	0.42	0.4237	0.482	0.42	0.369
Peripsychoda	auriculata	ZFMK-TIS-2629718	yes	2020	1	1	0	0	0	0	2	2	C12	constant	12	0	0	0	0	0
Pneumia	trivialis	ZFMK-TIS-2629719	yes	2020	0	0	2	0	2	0	4	2	C12	constant	12	0.768	0.7863	0.843	0.768	0.748
Pneumia	trivialis	ZFMK-TIS-2629720	yes	2020	1	0	0	0	3	0	4	2	C12	constant	12	0.147	0.1497	0.179	0.147	0.123
Pneumia	trivialis	ZFMK-TIS-2629721	yes	2020	1	0	0	0	0	0	1	2	C12	constant	12	0.207	0.214	0.252	0.207	0.183
Pneumia	trivialis	ZFMK-TIS-2629722	yes	2020	1	0	0	0	3	0	4	2	C12	constant	12	0.163	0.1663	0.186	0.163	0.15
Pneumia	trivialis	ZFMK-TIS-2629723	yes	2020	1	0	0	0	2	0	3	2	C12	constant	12	0.374	0.4003	0.465	0.374	0.362
Pneumia	trivialis	ZFMK-TIS-2629724	yes	2020	0	0	2	0	1	0	3	2	C12	constant	12	0.0677	0.0668	0.0677	0.0642	0.0684
Pneumia	trivialis	ZFMK-TIS-2629725	yes	2020	2	0	0	0	3	0	5	2	C12	constant	12	0	0	0	0	0
Paramormia	polyascoidea	ZFMK-TIS-2629726	yes	2020	0	0	0	0	0	0	0	2	C12	constant	12	0.186	0.1847	0.186	0.186	0.182
Pneumia	trivialis	ZFMK-TIS-2629727	yes	2021	2	0	1	0	3	0	6	2	C12	constant	12	0.0006	0.0006	0.0002	0.001	0
Pneumia	trivialis	ZFMK-TIS-2629728	yes	2021	2	2	0	0	2	0	6	2	C12	constant	12	0.257	0.2643	0.299	0.257	0.237
Pneumia	trivialis	ZFMK-TIS-2629729	yes	2021	2	0	0	0	3	0	5	2	C12	constant	12	0.218	0.211	0.246	0.218	0.169
Pneumia	trivialis	ZFMK-TIS-2629730	yes	2021	2	0	1	0	4	0	7	2	C12	constant	12	0.0523	0.0533	0.0719	0.0523	0.0358
Pneumia	trivialis	ZFMK-TIS-2629731	yes	2021	2	0	2	1	0	0	5	2	C12	constant	12	0.0735	0.0844	0.118	0.0735	0.0616
Pneumia	trivialis	ZFMK-TIS-2629732	yes	2021	2	0	0	0	0	0	2	2	C12	constant	12	0.29	0.297	0.38	0.29	0.221
Pneumia	trivialis	ZFMK-TIS-2629733	yes	2021	1	0	0	0	5	0	6	2	C12	constant	12	0.114	0.1117	0.115	0.106	0.114
Pneumia	trivialis	ZFMK-TIS-2629734	yes	2021	2	0	2	0	2	0	6	2	C12	constant	12	0.135	0.1307	0.146	0.135	0.111
Pneumia	trivialis	ZFMK-TIS-2629735	yes	2021	2	0	1	0	3	0	6	2	C12	constant	12	0.533	0.5347	0.623	0.533	0.448
Pneumia	trivialis	ZFMK-TIS-2629736	yes	2021	2	0	0	0	2	0	4	2	C12	constant	12	0.557	0.5603	0.615	0.557	0.509
Lepiseodina	tristis	ZFMK-TIS-2629737	yes	2013	1	1	0	0	0	0	2	3	C8	constant	8	0.312	0.325	0.355	0.312	0.308
Lepiseodina	rothschildi	ZFMK-TIS-2629738	yes	2013	0	0	0	0	0	0	0	3	C8	constant	8	0.6	0.6083	0.6	0.55	0.675
Telmatoscopus	advena	ZFMK-TIS-2629739	yes	2013	0	1	2	0	0	0	3	3	C8	constant	8	0.208	0.1933	0.208	0.212	0.16
Trichopsychoda	hirtella	ZFMK-TIS-2629740	yes	2013	1	1	0	0	0	0	2	3	C8	constant	8	0.625	0.6333	0.688	0.625	0.587
Psychoda	cinerea	ZFMK-TIS-2629741	no	2013	2	2	0	0	0	0	4	3	C8	constant	8	0.0161	0.0161	0.0161	0	0
Trichomyia	parvula	ZFMK-TIS-2629742	yes	2013	0	0	0	0	0	0	0	3	C8	constant	8	0.479	0.4737	0.493	0.449	0.479
Psychoda	phalenoides	ZFMK-TIS-2629743	yes	2013	1	0	0	0	0	0	1	3	C8	constant	8	0.165	0.339	0.165	0.0989	0.753
Philosepedon	humeralis	ZFMK-TIS-2629744	yes	2013	0	0	0	0	0	0	0	3	C8	constant	8	0.424	0.4313	0.5	0.424	0.37
Psychoda	gemina	ZFMK-TIS-2629745	yes	2013	1	0	2	0	0	0	3	3	C8	constant	8	0	0	0	0	0
Psychoda	gemina	ZFMK-TIS-2629746	yes	2013	0	0	0	0	0	0	0	3	C8	constant	8	0.225	0.2233	0.24	0.205	0.225
Psychoda	sp	ZFMK-TIS-2629747	no	2013	1	2	0	0	0	0	3	3	C8	constant	8	0.216	0.2247	0.243	0.216	0.215
Pneumia	trivialis	ZFMK-TIS-2629748	yes	2020	1	0	0	0	1	0	2	3	C8	constant	8	0.092	0.1088	0.144	0.0903	0.092
Pneumia	trivialis	ZFMK-TIS-2629749	yes	2020	1	0	0	0	1	0	2	3	C8	constant	8	0.258	0.2603	0.27	0.258	0.253
Pneumia	trivialis	ZFMK-TIS-2629750	yes	2020	1	0	0	0	0	0	1	3	C8	constant	8	0.0839	0.0766	0.0839	0.0574	0.0885
Pneumia	trivialis	ZFMK-TIS-2629751	yes	2020	1	0	0	0	1	0	2	3	C8	constant	8	0.371	0.355	0.371	0.38	0.314
Pneumia	trivialis	ZFMK-TIS-2629752	yes	2020	1	0	0	0	2	0	3	3	C8	constant	8	0.123	0.1247	0.128	0.123	0.123
Pneumia	trivialis	ZFMK-TIS-2629753	yes	2020	0	0	2	0	1	0	3	3	C8	constant	8	0.288	0.33	0.288	0.431	0.271
Pneumia	trivialis	ZFMK-TIS-2629754	yes	2020	1	0	0	0	1	0	2	3	C8	constant	8	0	0	0	0	0
Pericoma	sp	ZFMK-TIS-2629755	yes	2020	1	0	0	0	1	0	2	3	C8	constant	8	0.466	0.4727	0.533	0.466	0.419
Pneumia	trivialis	ZFMK-TIS-2629756	yes	2020	0	0	0	0	1	0	1	3	C8	constant	8	0	0	0	0	0
Pneumia	trivialis	ZFMK-TIS-2629757	yes	2020	0	0	1	0	1	0	2	3	C8	constant	8	0	0	0	0	0
Pneumia	trivialis	ZFMK-TIS-2629758	yes	2020	0	0	0	0	2	0	2	3	C8	constant	8	0	0	0	0	0
Pneumia	trivialis	ZFMK-TIS-2629759	yes	2021	1	0	0	0	2	0	3	3	C8	constant	8	0.107	0.1114	0.137	0.0903	0.107
Pneumia	trivialis	ZFMK-TIS-2629760	yes	2021	0	0	2	0	1	0	3	3	C8	constant	8	0.0211	0.0244	0.0211	0.0092	0.0428
Pneumia	trivialis	ZFMK-TIS-2629761	yes	2021	1	0	0	0	0	0	1	3	C8	constant	8	0.115	0.117	0.115	0.0979	0.138
Pneumia	trivialis	ZFMK-TIS-2629762	yes	2021	0	0	0	0	1	0	1	3	C8	constant	8	0.375	0.3883	0.455	0.375	0.335
Clytocerus	ocellaris	ZFMK-TIS-2629763	yes	2021	0	0	0	0	1	0	1	3	C8	constant	8	0.0939	0.1014	0.0939	0.0843	0.126
Pneumia	trivialis	ZFMK-TIS-2629764	yes	2021	0	0	0	0	2	0	2	3	C8	constant	8	0.0862	0.2239	0.0862	0.0666	0.519
Pneumia	trivialis	ZFMK-TIS-2629765	yes	2021	2	0	0	0	2	0	4	3	C8	constant	8	0	0	0	0	0
Pneumia	trivialis	ZFMK-TIS-2629766	yes	2021	0	0	0	0	0	0	0	3	C8	constant	8	0.0336	0.0243	0.0375	0.0336	0.0018
Pneumia	trivialis	ZFMK-TIS-2629767	yes	2021	0	0	0	0	3	0	3	3	C8	constant	8	0.0894	0.105	0.141	0.0894	0.0845
Pneumia	trivialis	ZFMK-TIS-2629768	yes	2021	1	0	0	0	0	0	1	3	C8	constant	8	0.122	0.122	0	0.122	0
Pneumia	trivialis	ZFMK-TIS-2629769	yes	2021	0	0	0	0	1	0	1	3	C8	constant	8	0.176	0.1933	0.255	0.176	0.149
Philosepedon	humeralis	ZFMK-TIS-2636455	yes	2013	0	0	0	0	0	0	0	7	C4	constant	4	0.0638	0.0639	0.0576	0.0703	0.0638
Philosepedon	humeralis	ZFMK-TIS-2636456	no	2013	1	0	1	0	0	0	2	7	C4	constant	4	0.397	0.3917	0.417	0.361	0.397
Philosepedon	humeralis	ZFMK-TIS-2636457	no	2013	0	0	0	0	0	0	0	7	C4	constant	4	0.156	0.1593	0.169	0.156	0.153
Philosepedon	humeralis	ZFMK-TIS-2636458	yes	2013	1	2	1	0	0	0	4	7	C4	constant	4	0.549	0.564	0.605	0.549	0.538
Telmatoscopus	advena	ZFMK-TIS-2636459	no	2013	1	0	1	0	0	0	2	7	C4	constant	4	0.411	0.411	0.144	0.678	0
Telmatoscopus	advena	ZFMK-TIS-2636460	no	2013	0	0	1	0	0	0	1	7	C4	constant	4	0.619	0.6237	0.655	0.619	0.597
Telmatoscopus	advena	ZFMK-TIS-2636461	yes	2013	2	0	2	0	0	0	4	7	C4	constant	4	0.0935	0.0948	0.101	0.0935	0.09
Telmatoscopus	advena	ZFMK-TIS-2636462	no	2013	1	0	0	0	0	0	1	7	C4	constant	4	0.37	0.4487	0.37	0.641	0.335
Lepiseodina	rothschildi	ZFMK-TIS-2636463	yes	2013	0	0	0	0	0	0	0	7	C4	constant	4	0.0471	0.1272	0.0471	0.0365	0.298
Pneumia	nubila	ZFMK-TIS-2636464	yes	2020	2	0	2	0	0	0	4	7	C4	constant	4	0.298	0.3023	0.316	0.293	0.298
Pneumia	trivialis	ZFMK-TIS-2636465	yes	2020	0	0	0	0	0	0	0	7	C4	constant	4	0.0644	0.0648	0.0644	0.0576	0.0723
Psychoda	sp	ZFMK-TIS-2636466	no	2020	2	0	2	0	0	0	4	7	C4	constant	4	0.703	0.7063	0.742	0.703	0.674
Seoda	ambigua	ZFMK-TIS-2636467	no	2020	2	0	2	0	0	0	4	7	C4	constant	4	0.331	0.3287	0.348	0.331	0.307
Seoda	ambigua	ZFMK-TIS-2636468	no	2020	0	0	0	0	0	0	0	7	C4	constant	4	0.0594	0.0569	0.0659	0.0594	0.0453
Seoda	ambigua	ZFMK-TIS-2636469	yes	2020	1	0	0	0	0	0	1	7	C4	constant	4	0.323	0.3173	0.345	0.323	0.284
Psychoda	sp	ZFMK-TIS-2636470	no	2020	2	0	0	0	0	0	2	7	C4	constant	4	0.0552	0.2002	0.0403	0.505	0.0552
Seoda	ambigua	ZFMK-TIS-2636471	yes	2020	0	0	0	0	0	0	0	7	C4	constant	4	0.684	0.6877	0.744	0.684	0.635
Seoda	ambigua	ZFMK-TIS-2636472	yes	2020	0	0	0	0	0	0	0	7	C4	constant	4	1.03	1.0413	1.19	1.03	0.904
Trichomyia	urbica	ZFMK-TIS-2636473	no	2020	0	0	0	0	0	0	0	7	C4	constant	4	0.159	0.1707	0.159	0.211	0.142
Pneumia	nubila	ZFMK-TIS-2636474	yes	2021	0	0	0	1	0	0	1	7	C4	constant	4	0.134	0.132	0.138	0.124	0.134
Psychoda	sp	ZFMK-TIS-2636475	no	2021	0	0	0	0	0	0	0	7	C4	constant	4	0.99	0.9933	1.08	0.99	0.91
Clytocerus	ocellaris	ZFMK-TIS-2636476	yes	2021	2	0	0	0	0	0	2	7	C4	constant	4	0.0519	0.0481	0.0519	0.0582	0.0342
Psychoda	sp	ZFMK-TIS-2636477	no	2021	0	0	0	0	0	0	0	7	C4	constant	4	0.436	0.463	0.6	0.436	0.353
Psychoda	sp	ZFMK-TIS-2636478	yes	2021	0	0	0	0	0	0	0	7	C4	constant	4	0.0658	0.0654	0.0668	0.0658	0.0637
Clytocerus	ocellaris	ZFMK-TIS-2636479	yes	2021	1	0	0	0	0	0	1	7	C4	constant	4	0.105	0.1084	0.0872	0.105	0.133
Clytocerus	ocellaris	ZFMK-TIS-2636480	yes	2021	1	0	0	0	0	0	1	7	C4	constant	4	0.133	0.1347	0.149	0.133	0.122
Pneumia	nubila	ZFMK-TIS-2636481	yes	2021	1	0	0	0	0	0	1	7	C4	constant	4	0.341	0.3427	0.365	0.341	0.322
Clytocerus	ocellaris	ZFMK-TIS-2636482	yes	2021	0	0	1	0	0	0	1	7	C4	constant	4	0.226	0.2287	0.247	0.226	0.213
Pneumia	nubila	ZFMK-TIS-2636483	yes	2021	0	0	0	0	0	0	0	7	C4	constant	4	0.222	0.2303	0.26	0.222	0.209
Psychoda	sp	ZFMK-TIS-2636484	no	2021	1	0	0	0	0	0	1	7	C4	constant	4	0.414	0.4193	0.437	0.414	0.407
Lepiseodina	rothschildi	ZFMK-TIS-2636485	yes	2013	1	0	2	0	0	0	3	8	C2	constant	2	0.0654	0.0682	0.0833	0.0654	0.0558
Lepiseodina	rothschildi	ZFMK-TIS-2636486	yes	2013	1	0	0	0	0	0	1	8	C2	constant	2	0.769	1.1927	0.509	0.769	2.3
Lepiseodina	rothschildi	ZFMK-TIS-2636487	yes	2013	1	0	0	0	0	0	1	8	C2	constant	2	0.188	0.1887	0.208	0.188	0.17
Lepiseodina	rothschildi	ZFMK-TIS-2636488	yes	2013	1	0	0	0	0	0	1	8	C2	constant	2	0.6	0.614	0.655	0.6	0.587
Lepiseodina	rothschildi	ZFMK-TIS-2636489	yes	2013	2	0	0	0	0	0	2	8	C2	constant	2	0.0921	0.0901	0.0921	0.0857	0.0925
Lepiseodina	rothschildi	ZFMK-TIS-2636490	yes	2013	0	0	0	0	0	0	0	8	C2	constant	2	0.0573	0.0573	0.0573	0.0603	0.0544
Lepiseodina	rothschildi	ZFMK-TIS-2636491	yes	2013	2	0	0	0	0	0	2	8	C2	constant	2	1.01	1.0067	1.09	1.01	0.92
Lepiseodina	tristis	ZFMK-TIS-2636492	yes	2013	1	0	0	0	0	0	1	8	C2	constant	2	0.127	0.1277	0.127	0.133	0.123
Lepiseodina	tristis	ZFMK-TIS-2636493	yes	2013	1	0	0	0	0	0	1	8	C2	constant	2	0.934	1.031	0.934	1.3	0.859
Telmatoscopus	advena	ZFMK-TIS-2636494	yes	2013	1	0	0	0	0	0	1	8	C2	constant	2	0.0515	0.0519	0.0656	0.0515	0.0386
Pneumia	trivialis	ZFMK-TIS-2636495	yes	2020	1	0	0	0	0	0	1	8	C2	constant	2	0.381	0.3863	0.41	0.368	0.381
Pneumia	trivialis	ZFMK-TIS-2636496	yes	2020	0	0	0	0	0	0	0	8	C2	constant	2	0.0949	0.0995	0.116	0.0949	0.0875
Pneumia	trivialis	ZFMK-TIS-2636497	yes	2020	0	0	0	0	0	0	0	8	C2	constant	2	0.304	0.4157	0.64	0.304	0.303
Pneumia	trivialis	ZFMK-TIS-2636498	yes	2020	0	0	0	0	0	0	0	8	C2	constant	2	0.186	0.191	0.223	0.186	0.164
Pneumia	trivialis	ZFMK-TIS-2636499	yes	2020	0	0	0	0	0	0	0	8	C2	constant	2	0.628	0.6373	0.705	0.628	0.579
Pneumia	trivialis	ZFMK-TIS-2636500	yes	2020	0	0	0	0	0	0	0	8	C2	constant	2	0.0642	0.0578	0.0716	0.0642	0.0375
Pneumia	trivialis	ZFMK-TIS-2636501	yes	2020	0	0	0	0	0	0	0	8	C2	constant	2	1.04	0.985	1.04	1.04	0.875
Pneumia	nubila	ZFMK-TIS-2636502	yes	2020	0	0	0	0	0	0	0	8	C2	constant	2	0.095	0.0901	0.095	0.0776	0.0977
Pneumia	trivialis	ZFMK-TIS-2636503	yes	2020	0	0	0	0	0	0	0	8	C2	constant	2	0.081	0.078	0.0821	0.0709	0.081
Pneumia	nubila	ZFMK-TIS-2636504	yes	2020	1	0	0	0	0	0	1	8	C2	constant	2	1.25	1.27	1.35	1.25	1.21
Psychoda	trinodulosa	ZFMK-TIS-2636505	yes	2021	0	0	0	0	0	0	0	8	C2	constant	2	0	0	0	0	0
Clytocerus	ocellaris	ZFMK-TIS-2636506	yes	2021	1	0	0	0	0	0	1	8	C2	constant	2	0.567	0.5617	0.567	0.527	0.591
Clytocerus	ocellaris	ZFMK-TIS-2636507	yes	2021	2	0	0	0	0	0	2	8	C2	constant	2	0.0782	0.0742	0.0782	0.0867	0.0576
Clytocerus	ocellaris	ZFMK-TIS-2636508	yes	2021	0	0	0	0	0	0	0	8	C2	constant	2	0.38	0.3803	0.406	0.38	0.355
Clytocerus	ocellaris	ZFMK-TIS-2636509	yes	2021	0	0	0	0	0	0	0	8	C2	constant	2	0.229	0.2373	0.256	0.227	0.229
Pneumia	trivialis	ZFMK-TIS-2636510	yes	2021	0	0	0	0	0	0	0	8	C2	constant	2	0.271	0.2707	0.295	0.271	0.246
Pneumia	trivialis	ZFMK-TIS-2636511	yes	2021	0	0	0	0	0	0	0	8	C2	constant	2	0.256	0.2663	0.304	0.256	0.239
Psychoda	minuta	ZFMK-TIS-2636512	yes	2021	2	0	0	0	0	0	2	8	C2	constant	2	0.298	0.3183	0.368	0.298	0.289
Clytocerus	ocellaris	ZFMK-TIS-2636513	yes	2021	0	0	0	0	0	0	0	8	C2	constant	2	0.217	0.2473	0.217	0.323	0.202
Clytocerus	ocellaris	ZFMK-TIS-2636514	no	2021	2	0	1	0	0	0	3	8	C2	constant	2	0.431	0.4363	0.495	0.431	0.383
Trichomyia	parvula	ZFMK-TIS-2629770	yes	2013	0	2	2	0	0	0	4	4	I16	interrupted	16	0.747	0.7843	0.901	0.747	0.705
Telmatoscopus	advena	ZFMK-TIS-2629771	yes	2013	2	2	2	0	1	0	7	4	I16	interrupted	16	0.193	0.1973	0.217	0.193	0.182
Psychoda	cinerea	ZFMK-TIS-2629772	yes	2013	2	2	0	0	3	0	7	4	I16	interrupted	16	0.194	0.1933	0.215	0.194	0.171
Telmatoscopus	advena	ZFMK-TIS-2629773	yes	2013	0	2	2	0	4	0	8	4	I16	interrupted	16	0.143	0.1457	0.161	0.143	0.133
Psychoda	trinodulosa	ZFMK-TIS-2629774	yes	2013	2	2	0	0	0	0	4	4	I16	interrupted	16	0.0695	0.0719	0.0785	0.0695	0.0678
Psychoda	trinodulosa	ZFMK-TIS-2629775	yes	2013	1	0	0	0	6	0	7	4	I16	interrupted	16	0.135	0.1417	0.156	0.134	0.135
Psychoda	trinodulosa	ZFMK-TIS-2629776	yes	2013	1	0	0	0	0	0	1	4	I16	interrupted	16	0.0283	0.03	0.0352	0.0283	0.0266
Psychoda	gemina	ZFMK-TIS-2629777	yes	2013	1	0	0	0	0	0	1	4	I16	interrupted	16	0.226	0.2287	0.256	0.226	0.204
Psychoda	sp	ZFMK-TIS-2629778	yes	2013	0	2	0	0	0	0	2	4	I16	interrupted	16	0.0327	0.0327	0.0049	0	0.0604
Psychoda	trinodulosa	ZFMK-TIS-2629779	yes	2013	1	0	1	0	1	0	3	4	I16	interrupted	16	0.43	0.4383	0.476	0.43	0.409
Psychoda	gemina	ZFMK-TIS-2629780	yes	2013	1	1	0	0	1	0	3	4	I16	interrupted	16	0.0632	0.0709	0.0632	0.0587	0.0909
Pneumia	trivialis	ZFMK-TIS-2629781	yes	2020	0	0	0	0	1	0	1	4	I16	interrupted	16	0.57	0.5887	0.57	0.514	0.682
Pneumia	trivialis	ZFMK-TIS-2629782	yes	2020	1	2	1	0	3	0	7	4	I16	interrupted	16	0.053	0.0563	0.0692	0.053	0.0466
Pericoma	sp	ZFMK-TIS-2629783	yes	2020	1	0	1	0	0	0	2	4	I16	interrupted	16	0.302	0.3053	0.319	0.295	0.302
Pneumia	trivialis	ZFMK-TIS-2629784	yes	2020	0	0	1	0	2	0	3	4	I16	interrupted	16	0.0893	0.1199	0.0893	0.0763	0.194
Pneumia	trivialis	ZFMK-TIS-2629785	yes	2020	1	0	1	0	3	0	5	4	I16	interrupted	16	0.281	0.2873	0.32	0.281	0.261
Clytocerus	ocellaris	ZFMK-TIS-2629786	yes	2020	0	0	2	0	2	0	4	4	I16	interrupted	16	0.83	0.8563	0.956	0.83	0.783
Pneumia	trivialis	ZFMK-TIS-2629787	yes	2020	0	0	0	0	2	0	2	4	I16	interrupted	16	0.056	0.0596	0.0736	0.056	0.0491
Pericoma	sp	ZFMK-TIS-2629788	yes	2020	1	1	0	0	1	0	3	4	I16	interrupted	16	0.427	0.441	0.471	0.427	0.425
Peripsychoda	auriculata	ZFMK-TIS-2629789	yes	2020	2	0	2	0	4	0	8	4	I16	interrupted	16	0.0829	0.085	0.0963	0.0829	0.0759
Pneumia	trivialis	ZFMK-TIS-2629790	yes	2020	0	0	0	0	2	0	2	4	I16	interrupted	16	0.112	0.1078	0.133	0.112	0.0783
Pneumia	trivialis	ZFMK-TIS-2629791	yes	2020	0	0	0	0	1	0	1	4	I16	interrupted	16	0.0109	0.0109	0.0109	0	0
Paramormia	ustulata	ZFMK-TIS-2629792	yes	2021	2	0	0	0	2	0	4	4	I16	interrupted	16	0.59	0.611	0.694	0.59	0.549
Pneumia	trivialis	ZFMK-TIS-2629793	yes	2021	0	0	0	0	4	0	4	4	I16	interrupted	16	0.331	0.3603	0.331	0.445	0.305
Paramormia	ustulata	ZFMK-TIS-2629794	yes	2021	2	0	1	0	1	0	4	4	I16	interrupted	16	0.486	0.511	0.578	0.486	0.469
Pneumia	trivialis	ZFMK-TIS-2629795	yes	2021	1	0	0	0	1	0	2	4	I16	interrupted	16	0.164	0.1657	0.183	0.164	0.15
Pneumia	trivialis	ZFMK-TIS-2629796	yes	2021	0	0	0	0	1	0	1	4	I16	interrupted	16	0.224	0.2307	0.258	0.21	0.224
Pneumia	trivialis	ZFMK-TIS-2629797	yes	2021	1	0	0	0	3	0	4	4	I16	interrupted	16	0.196	0.2007	0.221	0.196	0.185
Pneumia	trivialis	ZFMK-TIS-2629798	yes	2021	0	0	0	0	1	0	1	4	I16	interrupted	16	0.364	0.3553	0.387	0.364	0.315
Paramormia	ustulata	ZFMK-TIS-2629799	yes	2021	2	0	0	0	6	0	8	4	I16	interrupted	16	0.3	0.301	0.326	0.3	0.277
Paramormia	ustulata	ZFMK-TIS-2629800	yes	2021	1	0	0	0	2	0	3	4	I16	interrupted	16	0.26	0.2547	0.278	0.26	0.226
Paramormia	ustulata	ZFMK-TIS-2629801	yes	2021	2	0	0	0	1	0	3	4	I16	interrupted	16	0.321	0.3317	0.364	0.321	0.31
Paramormia	ustulata	ZFMK-TIS-2629802	yes	2021	1	0	0	0	3	0	4	4	I16	interrupted	16	0.033	0.035	0.033	0.006	0.066
Lepiseodina	rothschildi	ZFMK-TIS-2629803	yes	2013	0	1	1	0	1	0	3	5	I12	interrupted	12	0.216	0.28	0.216	0.134	0.49
Telmatoscopus	advena	ZFMK-TIS-2629804	yes	2013	2	1	0	0	1	0	4	5	I12	interrupted	12	0.129	0.133	0.146	0.129	0.124
Lepiseodina	tristis	ZFMK-TIS-2629805	yes	2013	0	0	0	0	0	0	0	5	I12	interrupted	12	0.292	0.298	0.313	0.292	0.289
Telmatoscopus	advena	ZFMK-TIS-2629806	yes	2013	0	2	1	0	3	0	6	5	I12	interrupted	12	0.241	0.248	0.263	0.24	0.241
Lepiseodina	rothschildi	ZFMK-TIS-2629807	yes	2013	1	1	0	0	1	0	3	5	I12	interrupted	12	0.2	0.225	0.278	0.197	0.2
Lepiseodina	rothschildi	ZFMK-TIS-2629808	yes	2013	2	2	1	0	0	0	5	5	I12	interrupted	12	0.181	0.179	0.201	0.181	0.155
Philosepedon	humeralis	ZFMK-TIS-2629809	no	2013	0	2	0	0	1	0	3	5	I12	interrupted	12	0.183	0.1793	0.183	0.194	0.161
Lepiseodina	rothschildi	ZFMK-TIS-2629810	yes	2013	1	1	2	0	0	0	4	5	I12	interrupted	12	0	0	0	0	0
Telmatoscopus	advena	ZFMK-TIS-2629811	yes	2013	2	2	0	2	1	0	7	5	I12	interrupted	12	0.615	0.6183	0.641	0.615	0.599
Telmatoscopus	advena	ZFMK-TIS-2629812	no	2013	2	1	0	0	4	0	7	5	I12	interrupted	12	0.675	0.67	0.692	0.675	0.643
Psychoda	phalenoides	ZFMK-TIS-2629813	yes	2013	1	2	1	0	1	0	5	5	I12	interrupted	12	0.216	0.2163	0.241	0.216	0.192
Pneumia	trivialis	ZFMK-TIS-2629814	yes	2020	0	0	0	0	1	0	1	5	I12	interrupted	12	0.479	0.4803	0.491	0.471	0.479
Pneumia	trivialis	ZFMK-TIS-2629815	yes	2020	0	0	1	0	5	0	6	5	I12	interrupted	12	0.725	0.7173	0.742	0.725	0.685
Pneumia	trivialis	ZFMK-TIS-2629816	yes	2020	1	0	1	0	3	0	5	5	I12	interrupted	12	0.204	0.2073	0.227	0.204	0.191
Pneumia	trivialis	ZFMK-TIS-2629817	yes	2020	1	0	0	0	2	0	3	5	I12	interrupted	12	0.519	0.494	0.521	0.519	0.442
Pneumia	trivialis	ZFMK-TIS-2629818	yes	2020	2	0	0	0	1	0	3	5	I12	interrupted	12	0.652	0.6813	0.799	0.652	0.593
Pneumia	trivialis	ZFMK-TIS-2629819	yes	2020	0	0	0	0	1	0	1	5	I12	interrupted	12	0.553	0.5577	0.553	0.58	0.54
Pneumia	trivialis	ZFMK-TIS-2629820	yes	2020	0	0	1	0	4	0	5	5	I12	interrupted	12	0.0864	0.0885	0.0731	0.0864	0.106
Pneumia	trivialis	ZFMK-TIS-2629821	yes	2020	0	0	0	0	0	0	0	5	I12	interrupted	12	0.917	0.922	0.972	0.917	0.877
Pneumia	nubila	ZFMK-TIS-2629822	yes	2020	1	0	0	0	0	0	1	5	I12	interrupted	12	0.35	0.3723	0.449	0.35	0.318
Pneumia	trivialis	ZFMK-TIS-2629823	yes	2020	0	0	0	0	0	0	0	5	I12	interrupted	12	0.912	0.918	0.956	0.886	0.912
Clytocerus	ocellaris	ZFMK-TIS-2629824	yes	2021	1	2	0	0	0	0	3	5	I12	interrupted	12	0.382	0.3983	0.447	0.366	0.382
Pneumia	nubila	ZFMK-TIS-2629825	yes	2021	0	0	0	0	1	0	1	5	I12	interrupted	12	0.0426	0.0438	0.0484	0.0426	0.0403
Psychoda	phalenoides	ZFMK-TIS-2629826	yes	2021	0	0	0	0	0	0	0	5	I12	interrupted	12	0.0661	0.0699	0.0883	0.0661	0.0552
Clytocerus	ocellaris	ZFMK-TIS-2629827	yes	2021	0	0	0	2	1	0	3	5	I12	interrupted	12	0.0055	0.1565	0.0055	0.464	-0.0001
Clytocerus	ocellaris	ZFMK-TIS-2629828	yes	2021	1	0	0	0	2	0	3	5	I12	interrupted	12	0	0	0	0	0
Pneumia	nubila	ZFMK-TIS-2629829	yes	2021	1	0	0	0	0	0	1	5	I12	interrupted	12	0.549	0.518	0.575	0.43	0.549
Pneumia	nubila	ZFMK-TIS-2629830	yes	2021	0	2	0	0	0	0	2	5	I12	interrupted	12	0.585	0.7267	0.585	1.04	0.555
Clytocerus	ocellaris	ZFMK-TIS-2629831	yes	2021	2	0	0	0	4	0	6	5	I12	interrupted	12	0.43	0.4583	0.43	0.42	0.525
Clytocerus	ocellaris	ZFMK-TIS-2629832	yes	2021	2	0	0	0	3	0	5	5	I12	interrupted	12	0.242	0.2643	0.242	0.324	0.227
Pneumia	trivialis	ZFMK-TIS-2629833	yes	2021	0	0	0	0	1	0	1	5	I12	interrupted	12	0.557	0.5277	0.437	0.557	0.589
Clytocerus	ocellaris	ZFMK-TIS-2629834	yes	2013	1	0	2	0	1	0	4	6	I8	interrupted	8	0.006	0.0107	0.0263	0.006	-0.0001
Psychoda	alternata	ZFMK-TIS-2629835	yes	2013	0	2	0	0	2	1	5	6	I8	interrupted	8	0.629	0.6283	0.637	0.619	0.629
Psychoda	cinerea	ZFMK-TIS-2629836	yes	2013	2	0	0	0	1	0	3	6	I8	interrupted	8	0.164	0.1567	0.164	0.168	0.138
Psychoda	cinerea	ZFMK-TIS-2629837	yes	2013	1	0	0	0	0	0	1	6	I8	interrupted	8	0.104	0.1064	0.0993	0.116	0.104
Psychoda	cinerea	ZFMK-TIS-2629838	yes	2013	2	0	0	0	1	0	3	6	I8	interrupted	8	0.182	0.3463	0.182	0.171	0.686
Psychoda	cinerea	ZFMK-TIS-2629839	yes	2013	0	0	1	0	0	0	1	6	I8	interrupted	8	0.244	0.2477	0.244	0.289	0.21
Psychoda	cinerea	ZFMK-TIS-2629840	yes	2013	1	0	1	0	0	0	2	6	I8	interrupted	8	0.398	0.4157	0.475	0.398	0.374
Psychoda	alternata	ZFMK-TIS-2629841	yes	2013	1	0	0	0	1	0	2	6	I8	interrupted	8	0	0	0	0	0
Psychoda	alternata	ZFMK-TIS-2629842	yes	2013	0	0	0	0	1	0	1	6	I8	interrupted	8	0.246	0.3277	0.246	0.186	0.551
Psychoda	cinerea	ZFMK-TIS-2629843	yes	2013	1	0	0	0	1	0	2	6	I8	interrupted	8	0.369	0.3867	0.456	0.369	0.335
Philosepedon	humeralis	ZFMK-TIS-2629844	yes	2013	0	0	0	0	0	0	0	6	I8	interrupted	8	0.596	0.6	0.71	0.596	0.494
Pneumia	trivialis	ZFMK-TIS-2629845	yes	2020	0	0	0	0	0	0	0	6	I8	interrupted	8	0.122	0.1259	0.187	0.122	0.0688
Pneumia	trivialis	ZFMK-TIS-2629846	yes	2020	0	0	1	0	0	0	1	6	I8	interrupted	8	0.131	0.1694	0.131	0.0602	0.317
Pneumia	nubila	ZFMK-TIS-2629847	yes	2020	0	0	0	0	0	0	0	6	I8	interrupted	8	0.293	0.354	0.293	0.278	0.491
Pneumia	trivialis	ZFMK-TIS-2629848	yes	2020	0	0	0	0	1	0	1	6	I8	interrupted	8	0	0	0	0	0
Pneumia	trivialis	ZFMK-TIS-2629849	yes	2020	0	0	0	0	0	0	0	6	I8	interrupted	8	0.323	0.342	0.403	0.323	0.3
Pneumia	trivialis	ZFMK-TIS-2629850	yes	2020	0	0	0	0	0	0	0	6	I8	interrupted	8	0.382	0.351	0.422	0.382	0.249
Pneumia	trivialis	ZFMK-TIS-2629851	yes	2020	1	0	0	0	0	0	1	6	I8	interrupted	8	0.16	0.1507	0.16	0.0872	0.205
Psychoda	sp	ZFMK-TIS-2629852	yes	2020	1	0	0	0	1	0	2	6	I8	interrupted	8	0.0854	0.0664	0.0854	0.0978	0.0159
Psychoda	cinerea	ZFMK-TIS-2629853	yes	2020	1	0	0	0	2	0	3	6	I8	interrupted	8	0.0679	0.0811	0.145	0.0679	0.0303
Clytocerus	ocellaris	ZFMK-TIS-2629854	yes	2021	1	0	0	0	2	0	3	6	I8	interrupted	8	0.254	0.264	0.341	0.254	0.197
Clytocerus	ocellaris	ZFMK-TIS-2629855	yes	2021	2	0	0	0	2	0	4	6	I8	interrupted	8	0	0	0	0	0
Clytocerus	ocellaris	ZFMK-TIS-2629856	yes	2021	0	0	0	0	1	0	1	6	I8	interrupted	8	0	0	0	0	0
Clytocerus	ocellaris	ZFMK-TIS-2629857	yes	2021	1	0	0	0	2	0	3	6	I8	interrupted	8	0.107	0.1026	0.107	0.0669	0.134
Clytocerus	ocellaris	ZFMK-TIS-2629858	yes	2021	2	0	0	0	0	0	2	6	I8	interrupted	8	0	0	0	0	0
Pneumia	nubila	ZFMK-TIS-2629859	yes	2021	0	0	0	0	2	0	2	6	I8	interrupted	8	0.0676	0.0607	0.0676	0.115	-0.0005
Pneumia	nubila	ZFMK-TIS-2629860	yes	2021	0	0	0	1	0	0	1	6	I8	interrupted	8	0	0	0	0	0
Pneumia	nubila	ZFMK-TIS-2629861	yes	2021	0	0	0	0	0	0	0	6	I8	interrupted	8	0	0	0	0	0
Pneumia	nubila	ZFMK-TIS-2629862	yes	2021	0	0	0	0	3	0	3	6	I8	interrupted	8	0	0	0	0	0
Clytocerus	ocellaris	ZFMK-TIS-2629863	yes	2021	1	0	1	0	2	0	4	6	I8	interrupted	8	0	0	0	0	0
Clytocerus	ocellaris	ZFMK-TIS-2629864	yes	2021	2	0	0	0	2	0	4	6	I8	interrupted	8	0	0	0	0	0
Lepiseodina	rothschildi	ZFMK-TIS-2636550	yes	2013	1	0	0	0	2	0	3	9	I4	interrupted	4	1.1	1.0867	1.1	1.1	1.06
Lepiseodina	tristis	ZFMK-TIS-2636551	yes	2013	0	0	0	0	0	0	0	9	I4	interrupted	4	0.935	0.9383	0.974	0.935	0.906
Telmatoscopus	advena	ZFMK-TIS-2636552	yes	2013	1	0	1	0	1	0	3	9	I4	interrupted	4	1.33	1.2967	1.33	1.37	1.19
Telmatoscopus	advena	ZFMK-TIS-2636553	yes	2013	2	0	0	0	5	0	7	9	I4	interrupted	4	0.906	0.9137	0.965	0.906	0.87
Telmatoscopus	advena	ZFMK-TIS-2636554	yes	2013	1	0	0	0	2	0	3	9	I4	interrupted	4	1.03	1.044	1.12	1.03	0.982
Lepiseodina	rothschildi	ZFMK-TIS-2636555	yes	2013	0	0	1	0	0	0	1	9	I4	interrupted	4	1.11	1.1333	1.19	1.1	1.11
Telmatoscopus	advena	ZFMK-TIS-2636556	yes	2013	2	0	0	0	1	0	3	9	I4	interrupted	4	0.592	0.6587	0.847	0.592	0.537
Telmatoscopus	advena	ZFMK-TIS-2636557	yes	2013	2	0	0	0	1	0	3	9	I4	interrupted	4	0.903	0.918	0.959	0.903	0.892
Lepiseodina	tristis	ZFMK-TIS-2636558	yes	2013	0	0	0	0	3	0	3	9	I4	interrupted	4	0.776	0.7897	0.834	0.776	0.759
Pneumia	trivialis	ZFMK-TIS-2636559	yes	2020	0	0	0	0	0	0	0	9	I4	interrupted	4	1.31	1.32	1.37	1.31	1.28
Pneumia	trivialis	ZFMK-TIS-2636560	yes	2020	1	0	2	0	2	0	5	9	I4	interrupted	4	1.14	1.34	1.81	1.14	1.07
Clytocerus	ocellaris	ZFMK-TIS-2636561	yes	2020	0	0	0	0	1	0	1	9	I4	interrupted	4	0.63	0.637	0.668	0.63	0.613
Pneumia	blandula	ZFMK-TIS-2636562	yes	2020	0	0	2	0	2	0	4	9	I4	interrupted	4	0.345	0.397	0.502	0.344	0.345
Pneumia	sp	ZFMK-TIS-2636563	yes	2020	0	0	0	0	0	0	0	9	I4	interrupted	4	0.262	0.262	0.291	0.262	0.233
Pneumia	blandula	ZFMK-TIS-2636564	yes	2020	1	0	0	0	0	0	1	9	I4	interrupted	4	0.236	0.235	0.255	0.236	0.214
Pneumia	sp	ZFMK-TIS-2636565	yes	2020	0	0	0	0	2	0	2	9	I4	interrupted	4	0.407	0.4027	0.428	0.407	0.373
Psychoda	sp	ZFMK-TIS-2636566	no	2020	2	0	0	0	1	0	3	9	I4	interrupted	4	0.14	0.1347	0.148	0.116	0.14
Pneumia	trivialis	ZFMK-TIS-2636567	no	2020	0	0	0	0	1	0	1	9	I4	interrupted	4	0.739	0.721	0.766	0.739	0.658
Telmatoscopus	advena	ZFMK-TIS-2636568	no	2020	2	0	0	0	0	0	2	9	I4	interrupted	4	0.429	0.4297	0.441	0.419	0.429
Pneumia	trivialis	ZFMK-TIS-2636569	yes	2021	1	0	0	0	0	0	1	9	I4	interrupted	4	1.02	1.0537	1.16	1.02	0.981
Pneumia	trivialis	ZFMK-TIS-2636570	yes	2021	0	0	0	0	0	0	0	9	I4	interrupted	4	0.45	0.4843	0.616	0.45	0.387
Pneumia	trivialis	ZFMK-TIS-2636571	yes	2021	1	0	0	0	1	0	2	9	I4	interrupted	4	0.787	0.8033	0.935	0.787	0.688
Paramormia	ustulata	ZFMK-TIS-2636572	yes	2021	1	0	0	0	0	0	1	9	I4	interrupted	4	0.652	0.708	0.824	0.652	0.648
Paramormia	ustulata	ZFMK-TIS-2636573	yes	2021	0	0	0	0	1	0	1	9	I4	interrupted	4	0.196	0.1887	0.198	0.196	0.172
Paramormia	ustulata	ZFMK-TIS-2636574	yes	2021	0	0	0	0	1	0	1	9	I4	interrupted	4	0.652	0.7523	0.525	0.652	1.08
Paramormia	ustulata	ZFMK-TIS-2636575	yes	2021	0	0	0	0	2	0	2	9	I4	interrupted	4	0.74	0.943	0.729	0.74	1.36
Paramormia	ustulata	ZFMK-TIS-2636576	yes	2021	0	0	0	0	2	0	2	9	I4	interrupted	4	0.397	0.4087	0.436	0.397	0.393
Paramormia	ustulata	ZFMK-TIS-2636577	yes	2021	1	0	0	0	2	0	3	9	I4	interrupted	4	0.769	0.7543	0.769	0.785	0.709
Paramormia	ustulata	ZFMK-TIS-2636578	yes	2021	0	0	0	0	0	0	0	9	I4	interrupted	4	0.437	0.4547	0.499	0.428	0.437
Pneumia	trivialis	ZFMK-TIS-2636579	yes	2021	0	0	0	0	0	0	0	9	I4	interrupted	4	0.78	0.7787	0.794	0.78	0.762
Lepiseodina	rothschildi	ZFMK-TIS-2636580	no	2013	0	0	0	0	1	0	1	10	I2	interrupted	2	0.379	0.3717	0.357	0.379	0.379
Lepiseodina	rothschildi	ZFMK-TIS-2636581	no	2013	0	0	0	0	0	0	0	10	I2	interrupted	2	0.197	0.2593	0.401	0.197	0.18
Lepiseodina	tristis	ZFMK-TIS-2636582	no	2013	0	0	0	0	0	0	0	10	I2	interrupted	2	0.553	0.5627	0.585	0.553	0.55
Lepiseodina	rothschildi	ZFMK-TIS-2636583	yes	2013	0	0	0	0	2	0	2	10	I2	interrupted	2	0.534	0.5203	0.573	0.534	0.454
Lepiseodina	tristis	ZFMK-TIS-2636584	no	2013	1	0	0	0	0	0	1	10	I2	interrupted	2	0.44	0.433	0.44	0.418	0.441
Lepiseodina	tristis	ZFMK-TIS-2636585	no	2013	1	0	0	0	1	0	2	10	I2	interrupted	2	0.627	0.6367	0.661	0.627	0.622
Lepiseodina	tristis	ZFMK-TIS-2636586	no	2013	0	0	0	0	0	0	0	10	I2	interrupted	2	0.133	0.127	0.138	0.133	0.11
Telmatoscopus	advena	ZFMK-TIS-2636587	yes	2013	0	0	0	0	0	0	0	10	I2	interrupted	2	0.368	0.3563	0.368	0.393	0.308
Pneumia	trivialis	ZFMK-TIS-2636588	yes	2020	0	0	0	0	4	0	4	10	I2	interrupted	2	0.491	0.496	0.535	0.462	0.491
Pneumia	trivialis	ZFMK-TIS-2636589	yes	2020	0	0	0	0	3	0	3	10	I2	interrupted	2	0.519	0.5747	0.519	0.513	0.692
Pneumia	trivialis	ZFMK-TIS-2636590	no	2020	0	0	0	0	3	0	3	10	I2	interrupted	2	0.447	0.4583	0.483	0.447	0.445
Pneumia	trivialis	ZFMK-TIS-2636591	yes	2020	0	0	0	0	1	0	1	10	I2	interrupted	2	0.39	0.4103	0.453	0.39	0.388
Pneumia	trivialis	ZFMK-TIS-2636592	yes	2020	0	0	0	0	0	0	0	10	I2	interrupted	2	0.215	0.229	0.274	0.215	0.198
Pneumia	trivialis	ZFMK-TIS-2636593	yes	2020	0	0	0	0	2	0	2	10	I2	interrupted	2	0.277	0.2973	0.353	0.277	0.262
Pneumia	trivialis	ZFMK-TIS-2636594	yes	2020	0	0	0	0	3	0	3	10	I2	interrupted	2	0.324	0.3313	0.358	0.324	0.312
Pneumia	trivialis	ZFMK-TIS-2636595	yes	2020	0	0	0	0	1	0	1	10	I2	interrupted	2	0.376	0.3757	0.405	0.376	0.346
Pneumia	trivialis	ZFMK-TIS-2636596	yes	2020	1	0	0	0	3	0	4	10	I2	interrupted	2	0.48	0.477	0.507	0.48	0.444
Pneumia	trivialis	ZFMK-TIS-2636597	yes	2020	0	0	0	0	2	0	2	10	I2	interrupted	2	0.584	0.5877	0.633	0.584	0.546
Pneumia	trivialis	ZFMK-TIS-2636598	yes	2020	0	0	0	0	0	0	0	10	I2	interrupted	2	0.651	0.5313	0.651	0.285	0.658
Pneumia	trivialis	ZFMK-TIS-2636599	yes	2020	0	0	0	0	0	0	0	10	I2	interrupted	2	0.334	0.3367	0.371	0.334	0.305
Pneumia	trivialis	ZFMK-TIS-2636600	yes	2020	0	0	0	0	0	0	0	10	I2	interrupted	2	0.874	0.8807	0.977	0.874	0.791
Pneumia	trivialis	ZFMK-TIS-2636601	yes	2021	0	0	0	0	1	0	1	10	I2	interrupted	2	0.595	0.6087	0.694	0.595	0.537
Ulomyia	fuliginosa	ZFMK-TIS-2636602	yes	2021	0	0	0	0	1	0	1	10	I2	interrupted	2	0.551	0.5663	0.623	0.551	0.525
Pneumia	trivialis	ZFMK-TIS-2636603	yes	2021	0	0	0	0	4	0	4	10	I2	interrupted	2	0.98	1.0013	1.17	0.98	0.854
Pneumia	trivialis	ZFMK-TIS-2636604	yes	2021	0	0	0	0	0	0	0	10	I2	interrupted	2	0.868	0.8427	0.942	0.868	0.718
Pneumia	trivialis	ZFMK-TIS-2636605	yes	2021	0	0	2	0	0	0	2	10	I2	interrupted	2	0.434	0.476	0.572	0.434	0.422
Pneumia	nubila	ZFMK-TIS-2636606	yes	2021	0	0	0	0	3	0	3	10	I2	interrupted	2	0.266	1.2387	3.19	0.26	0.266
Pneumia	trivialis	ZFMK-TIS-2636607	yes	2021	1	0	0	0	0	0	1	10	I2	interrupted	2	0.489	0.5083	0.613	0.489	0.423
Pneumia	trivialis	ZFMK-TIS-2636608	yes	2021	0	0	1	0	3	0	4	10	I2	interrupted	2	0.21	0.223	0.286	0.21	0.173
Pneumia	trivialis	ZFMK-TIS-2636609	yes	2021	2	0	1	0	0	0	3	10	I2	interrupted	2	0.513	0.544	0.735	0.513	0.384
