# Supplementary material for: Preserving morphology while extracting DNA: a non-destructive field-to-museum protocol for slide-mounted specimens
Source: Biodivers Data J. 2024 Jun 7;12:e119448. doi: 10.3897/BDJ.12.e119448 (PMC11179092; doi:10.3897/BDJ.12.e119448)
Supplement: Supplementary material 3 — Fragment Analyser Data [file bdj-12-e119448-s003.csv]

Specimen number	Genus	Collection year	Shaking intervale	Fix Factor Time (hours)	F1 (%)	F2 (%)	F3 (%)	Total (%)
ZFMK-TIS-2629675	Trichomyia	2013	constant	16	22.5	19.8	54.9	97.2
ZFMK-TIS-2629676	Lepiseodina	2013	constant	16	18.9	28.6	48.5	96
ZFMK-TIS-2629677	Ulomyia	2013	constant	16	47.5	27	24.1	98.6
ZFMK-TIS-2629680	Lepiseodina	2013	constant	16	39.7	20	27.7	87.4
ZFMK-TIS-2629681	Telmatoscopus	2013	constant	16	14.5	28.1	45.5	88.1
ZFMK-TIS-2629684	Psychoda	2013	constant	16	18.1	27.7	52	97.8
ZFMK-TIS-2629687	Pneumia	2020	constant	16	54.3	27.6	14	95.9
ZFMK-TIS-2629697	Pneumia	2021	constant	16	60.7	12.4	24	97.1
ZFMK-TIS-2629704	Pneumia	2021	constant	16	35.1	29.7	35.9	100.7
ZFMK-TIS-2629709	Trichomyia	2013	constant	12	22	24.4	51.5	97.9
ZFMK-TIS-2629711	Psychoda	2013	constant	12	14.3	21.8	45.3	81.4
ZFMK-TIS-2629712	Lepiseodina	2013	constant	12	60.6	16.1	20.5	97.2
ZFMK-TIS-2629713	Telmatoscopus	2013	constant	12	30.2	33.1	33.1	96.4
ZFMK-TIS-2629715	Telmatoscopus	2013	constant	12	28.7	20.4	40.5	89.6
ZFMK-TIS-2629717	Pneumia	2020	constant	12	35.9	22.1	35.1	93.1
ZFMK-TIS-2629719	Pneumia	2020	constant	12	41.4	13.8	39.8	95
ZFMK-TIS-2629735	Pneumia	2021	constant	12	24.3	26.1	43.6	94
ZFMK-TIS-2629736	Pneumia	2021	constant	12	25.4	16.4	52.9	94.7
ZFMK-TIS-2629738	Lepiseodina	2013	constant	8	17	37.4	42.4	96.8
ZFMK-TIS-2629740	Trichopsychoda	2013	constant	8	67.8	16.9	13.6	98.3
ZFMK-TIS-2629742	Trichomyia	2013	constant	8	73.6	15.5	6.9	96
ZFMK-TIS-2629743	Psychoda	2013	constant	8	25	29.6	40.5	95.1
ZFMK-TIS-2629744	Philosepedon	2013	constant	8	32.7	47.1	14.7	94.5
ZFMK-TIS-2629746	Psychoda	2013	constant	8	29.9	38.7	26.9	95.5
ZFMK-TIS-2629747	Psychoda	2013	constant	8	18.4	32.1	43.3	93.8
ZFMK-TIS-2629751	Pneumia	2020	constant	8	52.8	15.6	24.9	93.3
ZFMK-TIS-2629759	Pneumia	2021	constant	8	33.9	18	46	97.9
ZFMK-TIS-2629766	Pneumia	2021	constant	8	20.5	30.6	41.1	92.2
ZFMK-TIS-2636461	Telmatoscopus	2013	constant	4	19.1	30.8	45.7	95.6
ZFMK-TIS-2636462	Telmatoscopus	2013	constant	4	9.5	33.6	52.3	95.4
ZFMK-TIS-2636465	Pneumia	2020	constant	4	32.7	45.9	18	96.6
ZFMK-TIS-2636468	Seoda	2020	constant	4	42.5	47.7	5.1	95.3
ZFMK-TIS-2636469	Seoda	2020	constant	4	23.9	60.7	8.7	93.3
ZFMK-TIS-2636471	Seoda	2020	constant	4	47.8	46.6	3.6	98
ZFMK-TIS-2636473	Trichomyia	2020	constant	4	33.3	57.8	7.2	98.3
ZFMK-TIS-2636475	Psychoda	2021	constant	4	68.2	9.8	3.7	81.7
ZFMK-TIS-2636479	Clytocerus	2021	constant	4	71.3	12.2	0	83.5
ZFMK-TIS-2636480	Clytocerus	2021	constant	4	55.3	7.3	12.2	74.8
ZFMK-TIS-2636483	Pneumia	2021	constant	4	61.5	15.3	18.7	95.5
ZFMK-TIS-2636485	Lepiseodina	2013	constant	2	26.7	30.3	36.1	93.1
ZFMK-TIS-2636488	Lepiseodina	2013	constant	2	25.5	33.9	28.5	87.9
ZFMK-TIS-2636490	Lepiseodina	2013	constant	2	33.8	35.9	22.6	92.3
ZFMK-TIS-2636492	Lepiseodina	2013	constant	2	32.9	35.8	26.8	95.5
ZFMK-TIS-2636493	Lepiseodina	2013	constant	2	35.1	34.3	25.2	94.6
ZFMK-TIS-2636494	Telmatoscopus	2013	constant	2	22.4	34.3	40.8	97.5
ZFMK-TIS-2636497	Pneumia	2020	constant	2	25.2	19.7	53.6	98.5
ZFMK-TIS-2636499	Pneumia	2020	constant	2	36.9	43.8	17.5	98.2
ZFMK-TIS-2636500	Pneumia	2020	constant	2	25.1	34.2	29.6	88.9
ZFMK-TIS-2636502	Pneumia	2020	constant	2	0	0	0	0
ZFMK-TIS-2629771	Telmatoscopus	2013	interrupted	16	41.1	36.8	19.6	97.5
ZFMK-TIS-2629773	Telmatoscopus	2013	interrupted	16	73.5	8.8	15.7	98
ZFMK-TIS-2629775	Psychoda	2013	interrupted	16	60.5	22.7	14.9	98.1
ZFMK-TIS-2629777	Psychoda	2013	interrupted	16	13.9	22.7	57.2	93.8
ZFMK-TIS-2629781	Pneumia	2020	interrupted	16	41.7	42.7	14.7	99.1
ZFMK-TIS-2629786	Clytocerus	2020	interrupted	16	24.6	23.5	50.6	98.7
ZFMK-TIS-2629787	Pneumia	2020	interrupted	16	52.6	25	20	97.6
ZFMK-TIS-2629790	Pneumia	2020	interrupted	16	44	25	28.9	97.9
ZFMK-TIS-2629799	Paramormia	2021	interrupted	16	78.1	9.7	4.5	92.3
ZFMK-TIS-2629801	Paramormia	2021	interrupted	16	28.4	43	24.7	96.1
ZFMK-TIS-2629803	Lepiseodina	2013	interrupted	12	54.8	7.2	30.2	92.2
ZFMK-TIS-2629806	Lepiseodina	2013	interrupted	12	49.5	30.6	18.7	98.8
ZFMK-TIS-2629808	Lepiseodina	2013	interrupted	12	60.3	16.4	21.5	98.2
ZFMK-TIS-2629809	Philosepedon	2013	interrupted	12	38	27.8	32.5	98.3
ZFMK-TIS-2629814	Pneumia	2020	interrupted	12	70.6	5.8	16.4	92.8
ZFMK-TIS-2629816	Pneumia	2020	interrupted	12	26.1	28.4	36.5	91
ZFMK-TIS-2629819	Pneumia	2020	interrupted	12	16.9	22.9	57.1	96.9
ZFMK-TIS-2629821	Pneumia	2020	interrupted	12	52.6	19.6	25.1	97.3
ZFMK-TIS-2629830	Pneumia	2021	interrupted	12	56.4	20.9	20.8	98.1
ZFMK-TIS-2629839	Psychoda	2013	interrupted	8	54.3	21.7	19.4	95.4
ZFMK-TIS-2629841	Psychoda	2013	interrupted	8	41.9	29.5	27.1	98.5
ZFMK-TIS-2629843	Psychoda	2013	interrupted	8	43.7	45.4	8.2	97.3
ZFMK-TIS-2629846	Pneumia	2020	interrupted	8	22	25.7	36.2	83.9
ZFMK-TIS-2629852	Psychoda	2020	interrupted	8	41.1	40.2	17.7	99
ZFMK-TIS-2629853	Clytocerus	2020	interrupted	8	51.8	15.2	27.2	94.2
ZFMK-TIS-2629854	Clytocerus	2021	interrupted	8	15	27.5	52.3	94.8
ZFMK-TIS-2629858	Clytocerus	2021	interrupted	8	46.2	25.8	25.8	97.8
ZFMK-TIS-2629861	Pneumia	2021	interrupted	8	32.9	39.2	27.3	99.4
ZFMK-TIS-2636550	Lepiseodina	2013	interrupted	4	54.1	18.4	23.7	96.2
ZFMK-TIS-2636552	Lepiseodina	2013	interrupted	4	20.7	46.4	27.9	95
ZFMK-TIS-2636555	Lepiseodina	2013	interrupted	4	22.8	41.1	26.3	90.2
ZFMK-TIS-2636558	Lepiseodina	2013	interrupted	4	24.2	25.2	43.1	92.5
ZFMK-TIS-2636565	Pneumia	2020	interrupted	4	31	27.9	31.1	90
ZFMK-TIS-2636566	Psychoda	2020	interrupted	4	20.4	48	23.2	91.6
ZFMK-TIS-2636567	Pneumia	2020	interrupted	4	17.1	27.6	47	91.7
ZFMK-TIS-2636572	Paramormia	2021	interrupted	4	27.7	20.1	48.9	96.7
ZFMK-TIS-2636576	Paramormia	2021	interrupted	4	42.9	16.4	32.5	91.8
ZFMK-TIS-2636578	Paramormia	2021	interrupted	4	32	20.4	27.5	79.9
ZFMK-TIS-2636579	Pneumia	2021	interrupted	4	34.8	24.6	29.6	89
ZFMK-TIS-2636582	Lepiseodina	2013	interrupted	2	46.7	39.8	13.2	99.7
ZFMK-TIS-2636583	Lepiseodina	2013	interrupted	2	34.1	39.2	18.4	91.7
ZFMK-TIS-2636585	Lepiseodina	2013	interrupted	2	30.2	43.1	26.1	99.4
ZFMK-TIS-2636586	Lepiseodina	2013	interrupted	2	30	43.3	17.7	91
ZFMK-TIS-2636590	Pneumia	2020	interrupted	2	24	22.5	49.5	96
ZFMK-TIS-2636591	Pneumia	2020	interrupted	2	14.2	30.1	43.6	87.9
ZFMK-TIS-2636597	Pneumia	2020	interrupted	2	34.1	31.9	28.4	94.4
ZFMK-TIS-2636598	Pneumia	2020	interrupted	2	24.1	33.2	35	92.3
ZFMK-TIS-2636604	Pneumia	2021	interrupted	2	60.7	2.6	27.6	90.9
ZFMK-TIS-2636606	Pneumia	2021	interrupted	2	41	21.1	30.5	92.6
ZFMK-TIS-2636607	Pneumia	2021	interrupted	2	34.5	20.5	34.9	89.9
